# Supplementary material for: Comprehensive analysis of recessive carrier status using exome and genome sequencing data in 1543 Southern Chinese
Source: NPJ Genom Med. 2022 Mar 21;7:23. doi: 10.1038/s41525-022-00287-z (PMC8938515; doi:10.1038/s41525-022-00287-z)
Supplement: Supplementary file 2 — Gene list and coverage of the coding regions of the 315 recessive genes [file 41525_2022_287_MOESM2_ESM.xlsx]

## Sheet: TableS1+S4
		Gene included in					Exome data (n=1116) coverage					Genome data (n=793) coverage
Gene	Conditions	Treatable inherited disorders defined by Karnebeek et al.	Myriad	Baylor	Invitae	how many panel(s)	8X	10X	20X	30X	50X	8X	10X	20X	30X	50X
ABCB11	Progressive familial intrahepatic cholestasis type 2	N	N	N	Y	1	0.989202	0.981193	0.876915	0.679003	0.378013	1	1	1	0.989912	0
ABCC8	Familial hyperinsulinism (ABCC8-related)	N	Y	Y	Y	3	0.999448	0.99887	0.979411	0.912121	0.743959	1	1	1	0.891551	0
ACAD9	ACAD9 deficiency	N	N	N	Y	1	0.998788	0.997582	0.966909	0.897774	0.705368	1	1	1	0.901639	0
ACADM	Medium chain acyl-CoA dehydrogenase (MCAD) deficiency	N	Y	Y	Y	3	0.990629	0.982582	0.897582	0.765151	0.453418	1	1	1	0.98739	0
ACADS	Short Chain Acyl-CoA Dehydrogenase Deficiency	N	Y	N	N	1	0.997422	0.99553	0.965789	0.900604	0.736483	1	1	0.998739	0.791929	0.0037831
ACADVL	Very long-chain acyl-CoA dehydrogenase (VLCAD) deficiency	N	Y	Y	Y	3	0.996209	0.994215	0.972788	0.928244	0.834319	1	1	1	0.813367	0
ACAT1	Beta-ketothiolase deficiency	Y	N	N	Y	2	0.993255	0.987008	0.918032	0.823181	0.532534	1	1	0.998739	0.93947	0
ACOX1	Peroxisomal acyl-CoA oxidase deficiency	N	N	N	Y	1	0.999022	0.997764	0.975855	0.913755	0.752315	1	1	1	0.924338	0.00126103
ACSF3	Combined malonic and methylmalonic aciduria (ACSF3-related)	N	N	N	Y	1	0.998806	0.997594	0.973954	0.90903	0.748661	1	1	1	0.824716	0.00126103
ADA	Adenosine deaminase deficiency	N	Y	Y	Y	3	0.996024	0.994391	0.972637	0.909748	0.745365	1	1	1	0.849937	0
ADAMTS2	Ehlers-Danlos syndrome, dermatosparaxis type	N	N	Y	Y	2	0.975249	0.96969	0.928917	0.858866	0.672717	1	1	1	0.813367	0
ADCK3	Coenzyme Q10 deficiency, primary, 4	Y	N	N	N	1	0.998728	0.997074	0.966562	0.907716	0.752269	1	1	1	0.807062	0.0037831
ADGRG1	Polymicrogyria (ADGRG1-related)	N	N	N	Y	1	0.59872	0.591981	0.559406	0.514774	0.387716	1	1	1	0.827238	0
AGA	Aspartylglucosaminuria	Y	Y	Y	Y	4	0.994516	0.988676	0.917859	0.819166	0.579108	1	1	1	0.972257	0
AGL	Glycogen storage disease type III	N	Y	Y	Y	3	0.996289	0.993118	0.936981	0.834108	0.528308	1	1	1	0.994956	0
AGPS	Rhizomelic chondrodysplasia punctata type 3	N	N	N	Y	1	0.988748	0.978237	0.862636	0.691421	0.411295	1	1	1	0.977301	0
AGXT	Primary hyperoxaluria type 1	N	Y	Y	Y	3	0.995802	0.991058	0.925599	0.822625	0.521287	1	1	1	0.833544	0.00630517
AIRE	Autoimmune polyendocrinopathy with candidiasis and ectodermal dysplasia	N	Y	N	Y	2	0.978536	0.966134	0.872812	0.762935	0.530893	1	1	0.997478	0.785624	0.00504414
ALDH3A2	Sjögren-Larsson syndrome	Y	Y	Y	Y	4	0.996338	0.992464	0.939132	0.852828	0.620158	1	1	1	0.973518	0
ALDH5A1	SSADH deficiency	Y	N	N	N	1	0.929926	0.917738	0.862819	0.783923	0.563125	1	1	1	0.760404	0
ALDH7A1	Pyridoxine dependent epilepsy	Y	N	N	N	1	0.997491	0.994223	0.94228	0.851348	0.585995	1	1	1	0.968474	0
ALDOB	Hereditary fructose intolerance	N	Y	Y	Y	3	0.995425	0.989779	0.928073	0.849013	0.711754	1	1	1	0.958386	0
ALG6	Congenital disorder of glycosylation (ALG6-related)	N	Y	N	Y	2	0.989537	0.982331	0.897679	0.733126	0.404807	1	1	1	0.992434	0
ALMS1	Alström syndrome	N	Y	N	Y	2	0.995993	0.993461	0.965165	0.902633	0.698255	1	1	1	0.994956	0
ALPL	Hypophosphatasia	N	Y	Y	Y	3	0.998737	0.997492	0.972685	0.910279	0.667887	1	1	1	0.82976	0
AMN	Imerslund-Grasbeck syndrome 2	Y	N	N	N	1	0.952748	0.936056	0.855015	0.758051	0.519184	1	0.998739	0.920555	0.673392	0.00882724
AMT	Glycine encephalopathy (AMT-related)	Y	Y	Y	Y	4	0.999427	0.998663	0.980155	0.936254	0.834348	1	1	1	0.807062	0.00126103
AQP2	Nephrogenic diabetes insipidus (AQP2-related)	N	N	N	Y	1	0.994237	0.98925	0.933772	0.819272	0.569011	1	1	0.998739	0.838588	0.00630517
ARG1	Arginase deficiency	Y	Y	N	Y	3	0.994387	0.990095	0.936749	0.8392	0.53162	1	1	1	0.96343	0
ARSA	Metachromatic leukodystrophy (ARSA-related)	Y	Y	Y	Y	4	0.986591	0.980756	0.935309	0.851699	0.655996	1	1	0.994956	0.786885	0.00882724
ARSB	Mucopolysaccharidosis type VI (Maroteaux-Lamy syndrome)	N	N	N	Y	1	0.960948	0.947237	0.878704	0.811809	0.628023	1	1	1	0.833544	0
ASL	Argininosuccinic aciduria	Y	Y	Y	Y	4	0.998893	0.997844	0.969031	0.9002	0.74001	1	1	0.998739	0.752837	0.00126103
ASNS	Asparagine synthetase deficiency	N	N	N	Y	1	0.993768	0.988986	0.905264	0.716201	0.415102	1	1	1	0.97604	0
ASPA	Canavan disease	N	Y	Y	Y	3	0.994585	0.989167	0.907987	0.766125	0.487042	1	1	1	0.988651	0
ASS1	Citrullinemia type 1	Y	Y	Y	Y	4	0.99678	0.991721	0.93435	0.869116	0.705045	1	1	1	0.838588	0.00126103
ATM	Ataxia-telangiectasia	N	Y	Y	Y	3	0.994963	0.9908	0.930161	0.819236	0.506457	1	1	0.998739	0.991173	0
ATP6V1B1	Renal tubular acidosis with deafness (ATP6V1B1-related)	N	N	N	Y	1	0.99926	0.997729	0.962048	0.902581	0.753373	1	1	1	0.856242	0.00126103
ATP7B	Wilson disease	Y	Y	Y	Y	4	0.998467	0.997031	0.976198	0.925852	0.783541	1	1	1	0.92686	0
AUH	3-Methylglutaconic aciduria type I	Y	N	N	N	1	0.981515	0.970253	0.881449	0.76193	0.434959	1	1	1	0.896595	0
BBS1	Bardet-Biedl syndrome (BBS1-related)	N	Y	Y	Y	3	0.99877	0.997295	0.97266	0.913346	0.776762	1	1	1	0.824716	0
BBS10	Bardet-Biedl syndrome (BBS10-related)	N	Y	Y	Y	3	0.996754	0.994334	0.965478	0.880482	0.61205	1	1	1	0.984868	0.00252207
BBS12	Bardet-Biedl syndrome (BBS12-related)	N	Y	N	Y	2	0.997529	0.995473	0.975854	0.914925	0.680549	1	1	1	0.983607	0
BBS2	Bardet-Biedl syndrome (BBS2-related)	N	Y	Y	Y	3	0.99817	0.995716	0.952823	0.876024	0.645271	1	1	1	0.972257	0
BCKDHA	Maple syrup urine disease (MSUD) type 1A	Y	Y	Y	Y	4	0.998245	0.996483	0.966658	0.894004	0.701669	1	1	1	0.834805	0
BCKDHB	Maple syrup urine disease (MSUD) type 1B	Y	Y	Y	Y	4	0.990726	0.981647	0.88547	0.766735	0.503231	1	1	1	0.970996	0
BCS1L	GRACILE syndrome/ BCS1L-related disorders (including Mitochondrial complex III deficiency, Bjornstad syndrome, Leigh syndrome)	N	Y	Y	Y	3	0.995796	0.9942	0.975874	0.924178	0.821125	1	1	1	0.886507	0.00126103
BLM	Bloom syndrome	N	Y	Y	Y	3	0.983848	0.977122	0.908117	0.799272	0.496214	1	1	1	0.979823	0
BSND	Bartter syndrome type IV (BSND-related)	N	N	N	Y	1	0.992548	0.989462	0.969298	0.923058	0.699137	1	1	1	0.856242	0.00126103
BTD	Biotinidase deficiency	Y	Y	Y	Y	4	0.999778	0.99954	0.993776	0.967424	0.786575	1	1	1	0.935687	0
CAPN3	Limb-girdle muscular dystrophy type 2A (calpainopathy)	N	Y	Y	Y	3	0.997608	0.995282	0.942927	0.837416	0.62827	1	1	1	0.919294	0
CBS	Homocystinuria (CBS-related)	Y	Y	Y	Y	4	0.993765	0.988137	0.920953	0.798738	0.581041	1	1	1	0.799496	0.00252207
CDH23	Usher syndrome type ID	N	N	Y	Y	2	0.993342	0.990444	0.961487	0.888884	0.591617	1	1	1	0.852459	0
CEP290	Leber congenital amaurosis 10/ CEP290-related disorders	N	N	N	Y	1	0.950204	0.921607	0.684741	0.468103	0.236047	1	1	1	0.994956	0
CERKL	Retinitis pigmentosa 26	N	N	N	Y	1	0.976731	0.966001	0.868009	0.689288	0.395429	1	1	1	0.989912	0
CFTR	Cystic fibrosis/ CFTR-related disorders	N	Y	Y	Y	3	0.988675	0.979115	0.880874	0.743174	0.449106	1	1	1	0.992434	0
CHAT	Congenital Myasthenic Syndrome, CHAT-Related	N	N	Y	N	1	0.997775	0.995331	0.968901	0.893267	0.726612	1	1	1	0.876419	0.00126103
CHRNE	Congenital myasthenic syndrome (CHRNE-related)	N	N	Y	Y	2	0.998019	0.996434	0.973047	0.918598	0.759918	1	1	0.997478	0.722573	0.00252207
CIITA	Major histocompatibility complex class II deficiency (CIITA-related)	N	N	N	Y	1	0.992147	0.989215	0.962456	0.902197	0.727084	1	1	1	0.825977	0.00126103
CLN3	Neuronal ceroid-lipofuscinosis (CLN3-related)	N	Y	Y	Y	3	0.999516	0.998623	0.970045	0.89786	0.734145	1	1	0.998739	0.785624	0
CLN5	Neuronal ceroid-lipofuscinosis (CLN5-related)	N	Y	Y	Y	3	0.984832	0.980192	0.931406	0.798985	0.456938	1	1	0.998739	0.965952	0
CLN6	Neuronal ceroid-lipofuscinosis (CLN6-related)	N	Y	Y	Y	3	0.989949	0.9858	0.934289	0.850227	0.699177	1	1	0.998739	0.78058	0
CLN8	Neuronal ceroid-lipofuscinosis/ Northern epilepsy (CLN8-related)	N	Y	Y	Y	3	0.997946	0.996282	0.975352	0.922258	0.74287	1	1	1	0.905422	0.00252207
CLRN1	Usher syndrome type IIIA	N	Y	Y	Y	3	0.993955	0.992181	0.966239	0.901196	0.602103	1	1	1	0.97604	0.00126103
CNGB3	Achromatopsia (CNGB3-related)	N	N	N	Y	1	0.988931	0.982073	0.922755	0.804962	0.520695	1	1	1	0.98739	0
COL27A1	Steel Syndrome	N	N	N	Y	1	0.984362	0.977433	0.892117	0.748343	0.447214	1	1	1	0.828499	0
COL4A3	Alport Syndrome (COL4A3-related)	N	Y	Y	Y	3	0.995028	0.991579	0.936659	0.834662	0.569237	1	1	1	0.955864	0
COL4A4	Alport Syndrome (COL4A4-related)	N	Y	N	Y	2	0.995825	0.991878	0.93564	0.82326	0.561875	1	1	1	0.919294	0
COL7A1	Dystrophic epidermolysis bullosa (COL7A1-related)	N	N	N	Y	1	0.997291	0.995841	0.983146	0.944922	0.808611	1	1	1	0.820933	0
COQ2	Coenzyme Q10 deficiency, primary, 1	Y	N	N	N	1	0.978667	0.962939	0.797985	0.609551	0.356957	1	1	1	0.834805	0
COQ9	Coenzyme Q10 deficiency, primary, 5	Y	N	N	N	1	0.960526	0.954819	0.910979	0.820106	0.655768	1	1	1	0.901639	0
CPS1	Carbamoylphosphate synthetase I deficiency	Y	Y	N	Y	3	0.996322	0.991958	0.931211	0.825281	0.510717	1	1	1	0.984868	0
CPT1A	Carnitine palmitoyltransferase I deficiency	N	Y	Y	Y	3	0.995645	0.993366	0.953139	0.862378	0.620447	1	1	1	0.909206	0
CPT2	Carnitine palmitoyltransferase II deficiency	N	Y	Y	Y	3	0.995645	0.992604	0.963724	0.914718	0.737215	1	1	1	0.930643	0
CRB1	Leber congenital amaurosis 8/ CRB1-related disorders	N	N	N	Y	1	0.993447	0.991202	0.968513	0.912841	0.675914	1	1	1	0.986129	0
CTNS	Cystinosis	N	Y	Y	Y	3	0.999117	0.997368	0.963216	0.896933	0.755545	1	1	1	0.873897	0.00504414
CTSK	Pycnodysostosis	N	Y	Y	Y	3	0.995806	0.993921	0.962677	0.883728	0.715175	1	1	1	0.933165	0.00126103
CUBN	Imerslund-Grasbeck syndrome 1	Y	N	N	N	1	0.997837	0.995315	0.950517	0.852388	0.582276	1	1	1	0.974779	0
CYP11B1	11-beta-hydroxylase-deficient congenital adrenal hyperplasia	N	Y	N	Y	2	0.999646	0.999181	0.988634	0.958281	0.839721	1	1	1	0.822194	0.00252207
CYP11B2	Aldosterone synthase deficiency	N	N	N	Y	1	0.993271	0.988946	0.972134	0.937878	0.79974	1	1	1	0.813367	0
CYP17A1	17-alpha-hydroxylase-deficient congenital adrenal hyperplasia	N	N	N	Y	1	0.978574	0.957708	0.820515	0.716504	0.623249	1	1	1	0.894073	0
CYP19A1	Aromatase deficiency	N	N	N	Y	1	0.962017	0.932251	0.78113	0.695583	0.516533	1	1	1	0.979823	0.00126103
CYP1B1	Primary Congenital Glaucoma	N	N	Y	N	1	0.992984	0.987069	0.940653	0.894228	0.751447	1	1	1	0.808323	0.00126103
CYP21A2	Congenital Adrenal Hyperplasia, CYP21A2-Related	N	Y	N	N	1	0.778817	0.744699	0.656999	0.59953	0.455271	0.423707	0.153846	0	0	0
DBT	Maple syrup urine disease (MSUD) type 2	Y	Y	Y	Y	4	0.994496	0.987382	0.892116	0.753924	0.442663	1	1	1	0.935687	0
DCLRE1C	Severe combined immune deficiency (DCLRE1C-related)	N	N	Y	Y	2	0.997619	0.995127	0.954334	0.867951	0.62322	1	1	1	0.972257	0
DHCR7	Smith-Lemli-Opitz syndrome	Y	Y	Y	Y	4	0.990516	0.986689	0.954758	0.882801	0.671711	1	1	1	0.876419	0.00126103
DHDDS	DHDDS-related disorders (including Congenital disorder of glycoslylation/ Retinitis pigmentosa 59)	N	N	Y	Y	2	0.991783	0.98936	0.955323	0.8804	0.669114	1	1	1	0.915511	0
DLAT	Pyruvate dehydrogenase E2 deficiency	Y	N	N	N	1	0.997013	0.993823	0.94905	0.85318	0.550354	1	1	0.998739	0.954603	0
DLD	Dihydrolipoamide dehydrogenase deficiency (DLD)	N	Y	Y	Y	3	0.997877	0.994763	0.933626	0.804815	0.492764	1	1	1	0.988651	0
DNAH5	Primary Ciliary Dyskinesia (DNAH5-related)	N	N	N	Y	1	0.997537	0.995302	0.95665	0.864919	0.570036	1	1	1	0.98739	0
DNAI1	Primary Ciliary Dyskinesia (DNAI1-related)	N	N	N	Y	1	0.998927	0.997404	0.967039	0.899648	0.743316	1	1	1	0.928121	0
DNAI2	Primary Ciliary Dyskinesia (DNAI2-related)	N	N	N	Y	1	0.996484	0.996236	0.985874	0.9353	0.783426	1	1	1	0.854981	0.00126103
DOK7	Congenital Myasthenic Syndrome, DOK7-Related	N	N	Y	N	1	0.979099	0.970358	0.87288	0.730159	0.501174	1	1	0.998739	0.774275	0.0075662
DPYD	Dihydropyrimidine Dehydrogenase Deficiency	N	N	Y	N	1	0.995803	0.991873	0.946936	0.843757	0.538069	1	1	1	0.98739	0
DYSF	Limb-girdle muscular dystrophy type 2B (dysferlinopathy)	N	Y	N	Y	2	0.998833	0.997416	0.967181	0.895751	0.692482	1	1	1	0.889029	0
EIF2B5	Leukoencephalopathy with vanishing white matter (EIF2B5-related)	N	N	Y	Y	2	0.999746	0.999253	0.986838	0.948689	0.805122	1	1	1	0.909206	0
ELP1	Dysautonomia, familial	N	N	N	Y	1	0.768559	0.76017	0.690332	0.59747	0.419128	1	1	1	0.98739	0
ERCC6	Cockayne syndrome type B	N	Y	N	Y	2	0.992872	0.989864	0.962037	0.912943	0.709991	1	1	1	0.98739	0
ERCC8	Cockayne syndrome type A	N	Y	N	Y	2	0.985911	0.974843	0.848544	0.67093	0.38178	1	1	1	0.974779	0.00126103
ESCO2	Roberts syndrome	N	N	N	Y	1	0.997061	0.993668	0.94529	0.828427	0.48676	1	1	1	0.991173	0
ETFA	Glutaric acidemia type II (ETFA-related)	Y	N	N	Y	2	0.996668	0.990874	0.883865	0.707752	0.432708	1	1	1	0.989912	0
ETFB	Glutaric acidemia II	Y	N	N	N	1	0.989073	0.987353	0.969953	0.917011	0.73278	1	1	0.998739	0.851198	0
ETFDH	Glutaric acidemia type II (ETFDH-related)	Y	N	N	Y	2	0.996575	0.991315	0.898453	0.731524	0.390256	1	1	1	0.958386	0
ETHE1	Ethylmalonic encephalopathy	Y	N	Y	Y	3	0.992815	0.991336	0.972851	0.92672	0.747212	1	1	0.997478	0.808323	0
EVC	Ellis-van Creveld syndrome (EVC-related)	N	Y	N	Y	2	0.95335	0.949211	0.908288	0.826936	0.646216	1	1	1	0.837327	0
EVC2	Ellis-van Creveld syndrome (EVC2-related)	N	Y	N	Y	2	0.993417	0.990025	0.959228	0.898685	0.682569	1	1	1	0.916772	0
EYS	Retinitis pigmentosa 25	N	N	N	Y	1	0.985993	0.974594	0.846875	0.677084	0.412025	1	1	1	0.993695	0
F11	Factor XI deficiency (Hemophilia C)	N	N	N	Y	1	0.998946	0.997303	0.972616	0.90875	0.648219	1	1	1	0.952081	0
F2	Prothrombin-related thrombophilia	N	N	N	Y	1	0.998013	0.996369	0.979631	0.92065	0.693239	1	1	1	0.820933	0
F5	Factor V Leiden thrombophilia	N	N	N	Y	1	0.998501	0.997046	0.97353	0.911808	0.700046	1	1	1	0.984868	0
FAH	Tyrosinemia type I	N	Y	Y	Y	3	0.999013	0.996893	0.932948	0.817104	0.644473	1	1	1	0.89029	0
FAM161A	Retinitis Pigmentosa 28	N	N	N	Y	1	0.99404	0.992083	0.947354	0.865435	0.61869	1	1	1	0.964691	0
FANCA	Fanconi anemia type A	N	Y	N	Y	2	0.995534	0.99345	0.955777	0.872108	0.679728	1	1	1	0.872636	0
FANCC	Fanconi anemia type C	N	Y	Y	Y	3	0.998991	0.997318	0.954233	0.84999	0.631611	1	1	1	0.982346	0
FANCG	Fanconi anemia type G	N	N	N	Y	1	0.999153	0.998229	0.9823	0.933418	0.780275	1	1	1	0.867591	0.0037831
FH	Fumarate hydratase deficiency	N	N	Y	Y	2	0.995925	0.994418	0.965637	0.846301	0.455924	1	1	1	0.979823	0
FKRP	Walker-Warburg syndrome/ FKRP-related disorders	N	Y	N	Y	2	0.958826	0.938801	0.825546	0.715132	0.46982	1	1	0.857503	0.448928	0.00252207
FKTN	Walker-Warburg syndrome/ FKTN-related disorders	N	Y	Y	Y	3	0.99266	0.987034	0.910704	0.773297	0.484195	1	1	1	0.988651	0
FOLR1	Cerebral folate receptor-α deficiency	Y	N	N	N	1	1	0.999957	0.997232	0.977581	0.840486	1	1	1	0.907945	0.00252207
G6PC	Glycogen storage disease type Ia	N	Y	Y	Y	3	0.998251	0.99551	0.950714	0.869427	0.729685	1	1	0.998739	0.899117	0.00126103
GAA	Glycogen storage disease type II (Pompe disease)	N	Y	Y	Y	3	0.994012	0.991042	0.952494	0.861158	0.649556	1	1	1	0.808323	0.00126103
GALC	Krabbe disease	N	Y	Y	Y	3	0.988539	0.97875	0.877047	0.725913	0.414458	1	1	1	0.974779	0
GALK1	Galactokinase deficiency galactosemia	N	Y	N	Y	2	0.996196	0.992997	0.956546	0.877361	0.682164	1	1	0.997478	0.78058	0.0037831
GALT	Galactosemia (GALT-related)	N	Y	Y	Y	3	0.999152	0.998236	0.985418	0.943446	0.787814	1	1	1	0.87768	0
GAMT	Guanidinoacetate methyltransferase deficiency	Y	N	N	Y	2	0.9393	0.917625	0.81508	0.731759	0.535334	1	1	0.981084	0.74401	0.00504414
GATM	AGAT deficiency	Y	N	N	N	1	0.985129	0.977159	0.900105	0.799777	0.536008	1	1	1	0.948298	0
GBA	Gaucher disease	Y	Y	Y	Y	4	0.999425	0.998789	0.971387	0.905802	0.762392	1	1	1	0.880202	0.0037831
GBE1	Glycogen storage disease type IV/ Adult polyglucosan body disease	N	N	N	Y	1	0.968169	0.93678	0.69005	0.488018	0.287012	1	1	1	0.983607	0
GCDH	Glutaric acidemia type I	Y	Y	Y	Y	4	0.999671	0.999149	0.980625	0.905504	0.69164	1	1	1	0.809584	0.0037831
GCH1	GTPCH1 deficiency (biopterin deficiency)	Y	N	N	N	1	0.963939	0.946655	0.821229	0.705069	0.447792	1	1	1	0.786885	0
GCSH	Non-ketotic hyperglycinemia	Y	N	N	N	1	0.933764	0.907617	0.736951	0.596503	0.417705	1	1	1	0.889029	0.00882724
GFM1	Combined oxidative phosphorylation deficiency (GFM1-related)	N	N	N	Y	1	0.996415	0.991748	0.926012	0.792036	0.463978	1	1	1	0.993695	0
GIF	Congenital intrinsic factor deficiency	Y	N	N	N	1	0.996462	0.991502	0.908741	0.78111	0.63587	1	1	1	0.96343	0
GJB2	GJB2-related DFNB1 nonsyndromic hearing loss and deafness	N	Y	Y	Y	3	0.992527	0.988906	0.963851	0.923887	0.678312	1	1	1	0.87768	0.0037831
GJB6	Nonsyndromic Hearing Loss and Deafness: DFNB1: GJB6 related	N	N	Y	N	1	0.990987	0.986349	0.963225	0.91997	0.683243	1	1	1	0.909206	0.00252207
GLB1	Mucopolysaccharidosis type IVB (Morquio B syndrome)/ GM1 gangliosidosis	N	Y	Y	Y	3	0.993919	0.991334	0.9814	0.963764	0.815302	1	1	1	0.910467	0
GLDC	Glycine encephalopathy (GLDC-related)	Y	Y	Y	Y	4	0.985856	0.979093	0.889358	0.760967	0.552775	1	1	1	0.899117	0
GLE1	Lethal congenital contracture syndrome 1 / Lethal arthrogryposis with anterior horn cell disease	N	N	N	Y	1	0.997792	0.994235	0.915048	0.800131	0.626192	1	1	1	0.930643	0
GNE	Inclusion body myopathy 2	N	Y	Y	Y	3	0.997678	0.995049	0.940642	0.803022	0.542379	1	1	1	0.962169	0
GNPTAB	Mucolipidosis type II/III (GNPTAB-related)	N	Y	Y	Y	3	0.996204	0.991311	0.926518	0.822249	0.530398	1	1	1	0.988651	0.00126103
GNPTG	Mucolipidosis type III (GNPTG-related)	N	Y	N	Y	2	0.984339	0.979201	0.955538	0.910029	0.759017	1	1	0.994956	0.7314	0.00252207
GNS	Mucopolysaccharidosis type IIID (Sanfilippo syndrome)	Y	N	N	Y	2	0.985741	0.969617	0.815469	0.70243	0.513143	1	1	1	0.952081	0
GP1BA	Bernard-Soulier syndrome (GP1BA-related)	N	N	N	Y	1	0.991511	0.988683	0.969341	0.937993	0.778874	1	1	0.998739	0.795712	0.00252207
GP9	Bernard-Soulier syndrome (GP9-related)	N	N	N	Y	1	0.982889	0.977171	0.921657	0.82843	0.611558	1	1	0.992434	0.774275	0.0390921
GRHPR	Primary hyperoxaluria type 2	N	Y	Y	Y	3	0.99415	0.987629	0.88785	0.761414	0.54015	1	1	1	0.861286	0.00126103
GUSB	Sly syndrome (MPS VII)	Y	N	N	N	1	0.999645	0.999082	0.974289	0.881016	0.660856	1	1	0.998739	0.784363	0.00252207
HADHA	Long chain 3-hydroxyacyl-CoA dehydrogenase (LCHAD) deficiency	N	Y	Y	Y	3	0.99353	0.985414	0.880239	0.766174	0.592978	1	1	1	0.970996	0
HAX1	Congenital neutropenia (HAX1-related)	N	N	N	Y	1	0.999472	0.99859	0.970509	0.880894	0.693156	1	1	1	0.868852	0.00126103
HBA1	Alpha-thalassemia	N	Y	Y	Y	3	1	1	0.999326	0.993277	0.951809	1	1	0.979823	0.820933	0.102144
HBA2	Alpha-thalassemia	N	Y	Y	Y	3	0.999857	0.999475	0.989506	0.961842	0.874466	0.998739	0.994956	0.857503	0.359395	0
HBB	HBB-related hemoglobinopathies (including Beta-thalassemia and Sickle cell disease)	N	Y	Y	Y	3	0.99984	0.999593	0.986591	0.913039	0.734842	1	1	1	0.876419	0.0037831
HEXA	Tay-Sachs disease/ Hexosaminidase A deficiency	N	Y	Y	Y	3	0.998128	0.99482	0.925995	0.833289	0.688187	1	1	1	0.912989	0
HEXB	Sandhoff disease	N	Y	Y	Y	3	0.988085	0.978722	0.880217	0.749416	0.482062	1	1	1	0.967213	0
HFE	Hereditary hemochromatosis (HFE-related)	N	N	N	Y	1	0.994697	0.990487	0.96041	0.901341	0.751124	1	1	1	0.916772	0.00252207
HGD	Alkaptonuria	N	N	N	Y	1	0.994876	0.988574	0.897239	0.804912	0.653329	1	1	1	0.960908	0
HGSNAT	Mucopolysaccharidosis type IIIC (Sanfilippo syndrome)/ Retinitis pigmentosa 73	Y	Y	N	Y	3	0.944804	0.92932	0.769071	0.541677	0.230534	1	1	1	0.931904	0
HJV	Hereditary hemochromatosis (HJV-related)	N	N	N	Y	1	0.986079	0.984738	0.96611	0.916237	0.78348	1	1	1	0.836066	0.00252207
HLCS	Holocarboxylase synthetase deficiency	Y	Y	N	Y	3	0.999343	0.998182	0.977806	0.925	0.746617	1	1	1	0.933165	0.00252207
HMGCL	3-hydroxy-3-methylglutarayl-CoA (HMG-CoA) lyase deficiency	Y	Y	Y	Y	4	0.997852	0.993727	0.911638	0.800155	0.592027	1	1	1	0.923077	0
HMGCS2	mHMG-CoA synthase deficiency	Y	N	N	N	1	0.996913	0.993236	0.941371	0.858146	0.660134	1	1	1	0.947037	0
HOGA1	Primary hyperoxaluria type 3	N	Y	N	Y	2	0.997235	0.995069	0.95618	0.85469	0.59538	1	1	1	0.851198	0
HPS1	Hermansky-Pudlak syndrome (HPS1-related)	N	N	N	Y	1	0.993035	0.988258	0.926252	0.819835	0.601488	1	1	1	0.846154	0.00126103
HPS3	Hermansky-Pudlak syndrome (HPS3-related)	N	N	Y	Y	2	0.990235	0.984773	0.915043	0.777594	0.409018	1	1	1	0.984868	0
HSD17B4	D-bifunctional protein deficiency	N	Y	Y	Y	3	0.986765	0.9738	0.837888	0.699491	0.430522	1	1	1	0.992434	0
HSD3B2	3-beta-hydroxysteroid dehydrogenase type II deficiency (Congenital adrenal hyperplasia)	N	N	N	Y	1	0.994755	0.991607	0.974592	0.935059	0.824986	1	1	1	0.916772	0.00126103
HYAL1	Mucopolysaccharidosis type IX	N	N	N	Y	1	0.981226	0.977668	0.956221	0.906024	0.73272	1	1	1	0.80454	0.00252207
HYLS1	Hydrolethalus syndrome type 1	N	Y	N	Y	2	0.999948	0.999894	0.994452	0.95503	0.776759	1	1	1	0.929382	0.00252207
IDUA	Mucopolysaccharidosis type I (includes Hurler, Hurler-Scheie, and Scheie syndromes)	Y	Y	Y	Y	4	0.949074	0.927951	0.820736	0.703957	0.487153	1	1	0.929382	0.698613	0.00504414
IKBKAP	Familial Dysautonomia	N	Y	Y	Y	3	0.99707	0.993039	0.918898	0.802235	0.566336	1	1	1	0.98739	0
IVD	Isovaleric acidemia	Y	Y	Y	Y	4	0.998732	0.996863	0.956662	0.877776	0.708808	1	1	1	0.919294	0.0075662
KCNJ11	Familial hyperinsulinism (KCNJ11-related)	N	Y	N	Y	2	0.998737	0.997329	0.982883	0.947279	0.800095	1	1	0.997478	0.800757	0.00252207
LAMA2	LAMA2-related muscular dystrophy	N	Y	N	Y	2	0.995954	0.99219	0.926478	0.812168	0.546322	1	1	1	0.983607	0
LAMA3	Junctional epidermolysis bullosa (LAMA3-related)	N	Y	Y	Y	3	0.993067	0.988631	0.925855	0.823418	0.621999	1	1	1	0.984868	0
LAMB3	Junctional epidermolysis bullosa (LAMB3-related)	N	Y	Y	Y	3	0.998349	0.996563	0.961864	0.874918	0.679541	1	1	1	0.872636	0
LAMC2	Junctional epidermolysis bullosa (LAMC2-related)	N	Y	Y	Y	3	0.998205	0.996142	0.957444	0.873944	0.60981	1	1	1	0.957125	0
LCA5	Leber congenital amaurosis 5	N	N	N	Y	1	0.993535	0.990082	0.949674	0.843195	0.524814	1	1	1	0.982346	0.0037831
LDLRAP1	Familial hypercholesterolemia (LDLRAP1-related)	N	N	N	Y	1	0.931519	0.928568	0.876214	0.773505	0.582391	1	1	1	0.771753	0
LHX3	Combined pituitary hormone deficiency (LHX3-related)	N	N	N	Y	1	0.972125	0.961442	0.883909	0.745419	0.464365	1	1	0.977301	0.771753	0.00630517
LIFR	Stüve-Wiedemann syndrome	N	N	N	Y	1	0.987132	0.977926	0.879589	0.724078	0.441461	1	1	1	0.993695	0
LIPA	Lysosomal acid lipase deficiency (includes Wolman disease and Cholesterol ester storage disease)	N	Y	N	Y	2	0.986737	0.97754	0.892415	0.788204	0.497375	1	1	1	0.978562	0
LMBRD1	Cobalamin F deficiency	Y	N	N	N	1	0.987195	0.972899	0.830149	0.662149	0.399824	1	1	1	0.991173	0.00126103
LOXHD1	Autosomal recessive deafness 77 (DFNB77)	N	N	N	Y	1	0.995147	0.992275	0.957834	0.845897	0.490298	1	1	1	0.931904	0
LPL	Lipoprotein lipase deficiency	N	N	N	Y	1	0.99892	0.997638	0.961162	0.870685	0.599487	1	1	1	0.965952	0.00126103
LRPPRC	Leigh syndrome, French Canadian type	N	Y	Y	Y	3	0.988525	0.976688	0.847789	0.686462	0.428689	1	1	1	0.997478	0
MAN2B1	Alpha-mannosidosis	Y	Y	Y	Y	4	0.995432	0.990647	0.930969	0.835282	0.633858	1	1	1	0.785624	0.00126103
MCCC1	3-methylcrotonyl-CoA carboxylase (3-MCC) deficiency (MCCC1-related)	Y	N	N	Y	2	0.996114	0.994418	0.959816	0.880323	0.593494	1	1	1	0.989912	0
MCCC2	3-methylcrotonyl-CoA carboxylase (3-MCC) deficiency (MCCC2-related)	Y	N	N	Y	2	0.996581	0.993855	0.939975	0.837131	0.578271	1	1	1	0.97604	0
MCOLN1	Mucolipidosis type IV	N	Y	Y	Y	3	0.991769	0.988191	0.957376	0.89589	0.754446	1	1	1	0.798235	0.00126103
MED17	Postnatal progressive microcephaly with seizures and brain atrophy/ Infantile cerebral and cerebellar atrophy (MED17-related)	N	N	N	Y	1	0.994445	0.991203	0.947798	0.856976	0.527275	1	1	0.998739	0.972257	0
MESP2	Spondylothoracic dysostosis	N	Y	N	Y	2	0.918903	0.895352	0.796486	0.699739	0.458638	1	1	0.994956	0.766709	0.0037831
MFSD8	Neuronal ceroid-lipofuscinosis (MFSD8-related)	N	N	N	Y	1	0.997343	0.994526	0.943765	0.82192	0.576172	1	1	1	0.960908	0.00126103
MKS1	MKS1-related disorders	N	Y	N	Y	2	0.998042	0.995034	0.951909	0.896114	0.743904	1	1	1	0.905422	0
MLC1	Megalencephalic leukoencephalopathy with subcortical cysts type 1	N	Y	Y	Y	3	0.619359	0.598001	0.511152	0.447089	0.346634	1	1	1	0.802018	0
MMAA	Methylmalonic acidemia (MMAA-related)	Y	Y	N	Y	3	0.997591	0.995101	0.968616	0.886232	0.563638	1	1	1	0.988651	0
MMAB	Methylmalonic acidemia (MMAB-related)	Y	Y	N	Y	3	0.997279	0.991602	0.904183	0.788305	0.659858	1	1	1	0.860025	0
MMACHC	Methylmalonic acidemia with homocystinuria, cobalamin C type	Y	Y	Y	Y	4	0.998336	0.99694	0.969324	0.904634	0.635004	1	1	1	0.832282	0
MMADHC	Methylmalonic acidemia with homocystinuria, cobalamin D type	Y	N	N	Y	2	0.986317	0.975494	0.870125	0.714711	0.358438	1	1	1	0.984868	0
MOCS1	Molybdenum co-factor deficiency type A	Y	N	N	N	1	0.991551	0.987812	0.949561	0.883784	0.679211	1	1	1	0.854981	0
MOCS2	MOCS2 Molybdenum cofactor deficiency B	Y	N	N	N	1	0.995189	0.991735	0.928067	0.789764	0.394622	1	1	1	0.979823	0.00126103
MPI	Congenital disorder of glycosylation (MPI-related)	N	Y	Y	Y	3	0.997766	0.996123	0.977672	0.918327	0.745709	1	1	1	0.897856	0.00252207
MPL	Congenital amegakaryocytic thrombocytopenia	N	N	Y	Y	2	0.999063	0.998371	0.983712	0.929782	0.767246	1	1	1	0.815889	0.00126103
MPV17	Mitochondrial DNA depletion syndrome (MPV17-related)	N	N	N	Y	1	0.998551	0.99586	0.939204	0.851357	0.707152	1	1	1	0.892812	0.00504414
MTHFR	Homocystinuria due to MTHFR deficiency	Y	N	N	Y	2	0.997935	0.995923	0.96736	0.893377	0.706599	1	1	1	0.848676	0
MTR	Cobalamin G deficiency	Y	N	N	N	1	0.996389	0.99206	0.934394	0.833494	0.615717	1	1	1	0.970996	0
MTRR	Homocystinuria, cobalamin E type	Y	N	N	Y	2	0.99879	0.997241	0.961779	0.895428	0.652168	1	1	1	0.948298	0
MTTP	Abetalipoproteinemia	N	N	Y	Y	2	0.997979	0.995375	0.94666	0.86204	0.603927	1	1	1	0.988651	0
MUT	Methylmalonic acidemia (MUT-related)	Y	Y	N	Y	3	0.99295	0.986241	0.916185	0.772132	0.445711	1	1	1	0.970996	0
MYO7A	Usher syndrome type IB/ MYO7A-related disorders	N	Y	Y	Y	3	0.993032	0.988359	0.931025	0.801251	0.449959	1	1	1	0.848676	0
NAGLU	Mucopolysaccharidosis type IIIB	Y	Y	N	Y	3	0.925791	0.915655	0.87672	0.83615	0.712754	1	1	0.997478	0.751576	0.00126103
NAGS	N-Acetylglutamate synthase deficiency	Y	N	N	Y	2	0.962425	0.947827	0.877018	0.80339	0.60784	1	1	0.981084	0.750315	0.00252207
NBN	Nijmegen breakage syndrome	N	Y	Y	Y	3	0.992877	0.985428	0.908342	0.791823	0.409091	1	1	1	0.992434	0
NDRG1	Charcot-Marie-Tooth disease (NDRG1-related)	N	N	N	Y	1	0.998048	0.99563	0.947163	0.860161	0.60179	1	1	1	0.894073	0
NDUFAF5	Mitochondrial complex I deficiency/ Leigh syndrome (NDUFAF5-related)	N	N	N	Y	1	0.996817	0.991785	0.91091	0.777237	0.492657	1	1	1	0.974779	0.00126103
NDUFS6	Mitochondrial complex I deficiency/ Leigh syndrome (NDUFS6- related)	N	N	N	Y	1	0.998859	0.997461	0.956488	0.842267	0.592591	1	1	1	0.876419	0.0151324
NEB	Nemaline myopathy 2	N	Y	Y	Y	3	0.993058	0.986735	0.900532	0.732547	0.481308	1	1	1	0.989912	0
NPC1	Niemann-Pick disease type C (NPC1-related)	Y	Y	Y	Y	4	0.996038	0.992587	0.946407	0.854555	0.627163	1	1	1	0.938209	0
NPC2	Niemann-Pick disease type C (NPC2-related)	Y	Y	N	Y	3	0.99615	0.994296	0.955067	0.864512	0.618865	1	1	1	0.886507	0.0037831
NPHS1	Nephrotic syndrome/ Congenital Finnish nephrosis (NPHS1-related)	N	Y	Y	Y	3	0.993677	0.991569	0.96742	0.902805	0.697445	1	1	0.998739	0.814628	0
NPHS2	Nephrotic syndrome/Steroid-resistant nephrotic syndrome (NPHS2-related)	N	Y	Y	Y	3	0.974316	0.968133	0.904919	0.813427	0.568877	1	1	1	0.896595	0
NR2E3	Enhanced S-cone syndrome/ Retinitis pigmentosa 37	N	N	N	Y	1	0.997784	0.996531	0.970727	0.87906	0.575978	1	1	1	0.822194	0.0037831
NT5C3	Pyrimidine 5-nucleotidase superactivity	Y	N	N	N	1	0.985933	0.969134	0.827134	0.680673	0.349666	1	1	1	0.959647	0
NTRK1	Congenital insensitivity to pain with anhidrosis	N	N	N	Y	1	0.993669	0.990793	0.952726	0.86022	0.599035	1	1	1	0.832282	0
OAT	Ornithine aminotransferase deficiency	N	N	N	Y	1	0.997217	0.994918	0.954634	0.854821	0.577225	1	1	1	0.948298	0
OPA3	3-methylglutaconic aciduria type III (Costeff optic atrophy)	N	Y	N	Y	2	0.981773	0.972464	0.916022	0.853578	0.614394	1	1	0.984868	0.754098	0.0100883
OXCT1	SCOT deficiency	Y	N	N	N	1	0.985852	0.97875	0.864047	0.715696	0.478733	1	1	1	0.988651	0
PAH	Phenylalanine hydroxylase deficiency (including Phenylketonuria (PKU))	Y	Y	Y	Y	4	0.998493	0.996223	0.919861	0.777851	0.570324	1	1	1	0.979823	0
PC	Pyruvate carboxylase deficiency	N	Y	Y	Y	3	0.994556	0.992815	0.976197	0.922269	0.724514	1	1	1	0.82976	0.00126103
PCBD1	PCD deficiency (biopterin deficiency)	Y	N	N	N	1	0.996146	0.995254	0.971898	0.913642	0.745191	1	1	1	0.929382	0.00630517
PCCA	Propionic acidemia (PCCA-related)	Y	Y	Y	Y	4	0.986288	0.974201	0.833083	0.675207	0.431566	1	1	1	0.992434	0
PCCB	Propionic acidemia (PCCB-related)	Y	Y	Y	Y	4	0.987591	0.980244	0.882247	0.735071	0.529843	1	1	1	0.93947	0
PCDH15	Usher syndrome type IF/ PCDH15-related disorders	N	Y	Y	Y	3	0.993682	0.988784	0.932586	0.835677	0.563891	1	1	1	0.991173	0
PDHB	Pyruvate dehydrogenase deficiency (PDHB-related)	N	N	N	Y	1	0.996674	0.992906	0.934944	0.827458	0.570561	1	1	1	0.954603	0
PDHX	PDHX Lacticacidemia due to PDX1 deficiency	Y	N	N	N	1	0.987909	0.980063	0.917581	0.808336	0.489742	1	1	1	0.965952	0
PDSS1	Coenzyme Q10 deficiency, primary, 2	Y	N	N	N	1	0.930264	0.916165	0.807901	0.670686	0.490602	1	1	1	0.953342	0
PDSS2	Coenzyme Q10 deficiency, primary, 3	Y	N	N	N	1	0.995834	0.991475	0.92904	0.791474	0.498669	1	1	1	0.935687	0.00126103
PEX1	Zellweger spectrum disorder (PEX1-related)	N	Y	Y	Y	3	0.983142	0.976582	0.901349	0.758849	0.416259	1	1	1	0.992434	0
PEX10	Zellweger spectrum disorder (PEX10-related)	N	Y	N	Y	2	0.96322	0.954297	0.909288	0.830644	0.634286	1	1	0.998739	0.791929	0.00882724
PEX12	Zellweger spectrum disorder (PEX12-related)	N	Y	N	Y	2	0.997072	0.995268	0.982315	0.947177	0.745307	1	1	1	0.959647	0.00126103
PEX2	Zellweger spectrum disorder (PEX2-related)	N	Y	Y	Y	3	0.998031	0.996509	0.978853	0.928052	0.631765	1	1	1	0.962169	0.00504414
PEX6	Zellweger spectrum disorder (PEX6-related)	N	Y	N	Y	2	0.988902	0.984625	0.941592	0.860393	0.664873	1	1	0.998739	0.765448	0.00252207
PEX7	Rhizomelic chondrodysplasia punctata type 1/ Refsum disease (PEX7-related)	N	Y	Y	Y	3	0.982381	0.970933	0.842991	0.693775	0.427752	1	1	1	0.904161	0
PFKM	Glycogen storage disease type VII	N	N	N	Y	1	0.993854	0.991919	0.931086	0.808713	0.627937	1	1	1	0.930643	0
PHGDH	Phosphoglycerate dehydrogenase deficiency/ Neu-Laxova syndrome	Y	N	Y	Y	3	0.994809	0.99263	0.945383	0.827131	0.612717	1	1	1	0.894073	0.00252207
PKHD1	Polycystic kidney disease (PKHD1-related)	N	Y	Y	Y	3	0.99518	0.990564	0.929574	0.824893	0.585744	1	1	1	0.988651	0
PLA2G6	Infantile neuroaxonal dystrophy 1	N	N	Y	N	1	0.999331	0.998273	0.966125	0.875726	0.639313	1	1	1	0.825977	0.00252207
PMM2	Congenital disorder of glycosylation (PMM2-related)	N	Y	Y	Y	3	0.997641	0.992116	0.871358	0.742018	0.598129	1	1	1	0.959647	0.00126103
POLG	POLG-Related Disorders	N	N	Y	N	1	0.982852	0.979907	0.950863	0.878977	0.688496	1	1	1	0.852459	0
POMGNT1	POMGNT1-related disorders (including Muscle eye brain disease)	N	Y	Y	Y	3	0.980625	0.970814	0.927606	0.89249	0.765463	1	1	1	0.86633	0
PPT1	Neuronal ceroid-lipofuscinosis (PPT1-related)	N	Y	Y	Y	3	0.994151	0.989103	0.93961	0.873628	0.724994	1	1	1	0.91425	0
PROP1	Combined pituitary hormone deficiency (PROP1-related)	N	Y	Y	Y	3	0.979737	0.970095	0.907332	0.788487	0.516004	1	1	0.996217	0.742749	0.00252207
PSAP	Combined SAP Deficiency	N	N	N	Y	1	0.99878	0.996583	0.959816	0.892225	0.741849	1	1	1	0.891551	0
PSAT1	PSAT deficiency (Serine deficiency)	Y	N	N	N	1	0.99361	0.9883	0.921546	0.84074	0.637958	1	1	1	0.962169	0
PSPH	PSPH deficiency (Serine deficiency)	Y	N	N	N	1	0.995964	0.990978	0.932172	0.84801	0.603093	1	1	1	0.974779	0.168979
PTS	Tetrahydrobiopterin deficiency (PTS-related)	Y	Y	Y	Y	4	0.990139	0.980629	0.892584	0.762252	0.434788	1	1	0.998739	0.878941	0.00126103
PUS1	Mitochondrial myopathy and sideroblastic anemia 1	N	N	N	Y	1	0.956548	0.940609	0.851841	0.747489	0.586384	1	1	0.997478	0.771753	0.0037831
PYGM	Glycogen storage disease type V	N	N	N	Y	1	0.997474	0.994462	0.95777	0.903609	0.785341	1	1	1	0.854981	0.00630517
QDPR	DHPR deficiency (biopterin deficiency)	Y	N	N	N	1	0.986142	0.977054	0.904685	0.798416	0.544703	1	1	1	0.871375	0
RAB23	Carpenter syndrome (RAB23-related)	N	N	N	Y	1	0.985504	0.980054	0.90586	0.76013	0.47321	1	1	1	0.984868	0
RAG2	Severe combined immunodeficiency/ Omenn syndrome (RAG2-related)	N	N	N	Y	1	0.999645	0.999376	0.988681	0.937395	0.807889	1	1	1	0.968474	0
RAPSN	Congenital myasthenic syndrome (RAPSN-related)	N	N	Y	Y	2	0.993521	0.989326	0.946676	0.848221	0.662797	1	1	0.998739	0.790668	0
RARS2	Pontocerebellar hypoplasia (RARS2-related)	N	N	N	Y	1	0.981466	0.970286	0.885754	0.76872	0.490205	1	1	1	0.992434	0
RDH12	Leber congenital amaurosis 13	N	N	N	Y	1	0.999324	0.997932	0.954554	0.857393	0.686623	1	1	1	0.93947	0
RMRP	Cartilage-hair hypoplasia-anauxetic dysplasia spectrum disorders	N	Y	Y	Y	3	0.629598	0.620539	0.55942	0.434672	0.173796	1	1	0.992434	0.723834	0.0239596
RPE65	Leber congenital amaurosis 2	N	N	N	Y	1	0.994599	0.993718	0.971737	0.901953	0.67076	1	1	1	0.986129	0.00126103
RPGRIP1L	RPGRIP1L-related disorders (including Joubert syndrome 7, COACH syndrome and Meckel syndrome 5)	N	N	N	Y	1	0.976195	0.969569	0.896281	0.773187	0.44799	1	1	1	0.993695	0
SACS	Autosomal recessive spastic ataxia of Charlevoix-Saguenay (ARSACS)	N	Y	Y	Y	3	0.995368	0.991653	0.951097	0.860297	0.584542	1	1	1	0.993695	0.00126103
SAMHD1	Aicardi-Goutieres syndrome (SAMHD1-related)	N	N	N	Y	1	0.996611	0.993263	0.927995	0.815259	0.565073	1	1	1	0.973518	0.00126103
SEPSECS	Pontocerebellar hypoplasia (SEPSECS-related)	N	N	N	Y	1	0.995437	0.989823	0.90779	0.752483	0.420507	1	1	1	0.974779	0
SGCA	Limb-girdle muscular dystrophy type 2D	N	Y	Y	Y	3	0.998065	0.995634	0.960513	0.881021	0.669388	1	1	1	0.838588	0.00126103
SGCB	Limb-girdle muscular dystrophy type 2E	N	Y	Y	Y	3	0.978534	0.974737	0.917757	0.774686	0.422161	1	1	1	0.941992	0
SGCD	Delta-Sarcoglycanopathy	N	Y	N	N	1	0.98506	0.971152	0.775315	0.486668	0.249812	1	1	1	0.95082	0
SGCG	Limb-girdle muscular dystrophy type 2C	N	Y	Y	Y	3	0.996165	0.991484	0.913278	0.782996	0.510967	1	1	1	0.931904	0
SGSH	Mucopolysaccharidosis type IIIA (Sanfilippo A syndrome)	Y	Y	Y	Y	4	0.987535	0.983041	0.935254	0.848082	0.653354	1	1	0.998739	0.795712	0.00126103
SLC12A3	Gitelman syndrome (SLC12A3-related)	N	N	N	Y	1	0.99767	0.994106	0.931024	0.822356	0.626841	1	1	1	0.80454	0
SLC12A6	Andermann syndrome	N	Y	Y	Y	3	0.993388	0.985215	0.87687	0.753131	0.580747	1	1	1	0.970996	0
SLC17A5	Sialic acid storage disorders	N	Y	Y	Y	3	0.992409	0.988094	0.923788	0.795973	0.498749	1	1	1	0.97604	0
SLC19A3	Biotin responsive basal ganglia disease	Y	N	N	N	1	0.996603	0.994247	0.96447	0.891114	0.650176	1	1	0.998739	0.944515	0
SLC22A5	Primary carnitine deficiency	N	Y	Y	Y	3	0.999621	0.998649	0.965504	0.886056	0.689792	1	1	1	0.906683	0
SLC25A13	Citrin deficiency	Y	N	Y	Y	3	0.995973	0.993107	0.955488	0.865841	0.591953	1	1	1	0.979823	0
SLC25A15	Hyperornithinemia-hyperammonemia-homocitrullinuria (HHH) syndrome	N	N	Y	Y	2	0.995925	0.994485	0.974209	0.905837	0.724967	1	1	1	0.943253	0
SLC26A2	SLC26A2-related disorders (including Diatrophic dysplasia, Atelosteogenesis type 2, Achondrogenesis type 1B/ Multiple metaphyseal dysplasia)	N	Y	Y	Y	3	0.994677	0.992679	0.974401	0.912597	0.667994	1	1	1	0.984868	0
SLC26A4	Pendred syndrome	N	Y	Y	Y	3	0.99189	0.982278	0.890336	0.782149	0.52839	1	1	1	0.986129	0
SLC37A4	Glycogen storage disease type Ib	N	Y	Y	Y	3	0.998134	0.99648	0.961431	0.857503	0.528238	1	1	1	0.897856	0.00252207
SLC39A4	Acrodermatitis enteropathica	N	N	N	Y	1	0.995761	0.992273	0.956176	0.900804	0.746242	1	1	0.996217	0.795712	0.0113493
SLC4A11	Corneal dystrophy and perceptive deafness	N	N	N	Y	1	0.993241	0.992433	0.980431	0.936399	0.799439	1	1	1	0.803279	0
SLC7A7	Lysinuric protein intolerance	N	N	Y	Y	2	0.991551	0.989082	0.965513	0.908087	0.682809	1	1	1	0.892812	0
SMARCAL1	Schimke immuno-osseous dysplasia	N	N	N	Y	1	0.99603	0.993165	0.953923	0.87655	0.676	1	1	1	0.95082	0
SMN1	Spinal muscular atrophy	N	Y	Y	Y	3	0.936007	0.935656	0.923937	0.879354	0.70703	1	1	0.968474	0.742749	0.0138714
SMPD1	Niemann-Pick disease type A/B	N	Y	Y	Y	3	0.996207	0.995323	0.982182	0.92867	0.728324	1	1	1	0.807062	0.00126103
SPR	SPR deficiency (biopterin deficiency)	Y	N	N	N	1	0.945138	0.922599	0.78645	0.642954	0.436348	1	1	0.983607	0.799496	0.0100883
STAR	Lipoid congenital adrenal hyperplasia (STAR-related)	N	Y	N	Y	2	0.999797	0.999237	0.986787	0.948692	0.803715	1	1	1	0.836066	0
SUMF1	Multiple sulfatase deficiency	N	N	Y	Y	2	0.986351	0.98099	0.923556	0.838795	0.596418	1	1	1	0.876419	0
TAT	Tyrosinemia type II	Y	Y	N	Y	3	0.999773	0.999349	0.980917	0.919578	0.754487	1	1	1	0.954603	0
TCIRG1	Osteopetrosis (TCIRG1-related)	N	Y	N	Y	2	0.99283	0.986976	0.935722	0.851901	0.66567	1	1	1	0.79319	0.00882724
TECPR2	Spastic paraplegia type 49	N	N	N	Y	1	0.965944	0.953969	0.873613	0.749916	0.473704	1	1	1	0.878941	0
TFR2	Hereditary hemochromatosis (TFR2-related)	N	N	N	Y	1	0.982628	0.975702	0.933501	0.861559	0.612551	1	1	1	0.766709	0.00882724
TGM1	Congenital ichthyosis (TGM1-related)	N	Y	Y	Y	3	0.999804	0.999464	0.986843	0.943272	0.796516	1	1	1	0.843632	0.00252207
TH	Tyrosine hydroxylase deficiency	Y	Y	Y	Y	4	0.975172	0.965936	0.904694	0.812896	0.615794	1	1	0.994956	0.75662	0.00126103
TMEM216	Joubert syndrome 2/ TMEM216-related disorders	N	Y	Y	Y	3	0.999207	0.997706	0.929646	0.71735	0.352852	1	1	1	0.910467	0
TPP1	Neuronal ceroid lipofuscinosis (TPP1-related)	N	Y	Y	Y	3	0.999785	0.999609	0.99536	0.972077	0.871506	1	1	1	0.881463	0.00126103
TRMU	Transient infantile liver failure (TRMU-related)	N	N	N	Y	1	0.997468	0.995889	0.967108	0.89277	0.669992	1	1	1	0.885246	0.00252207
TSFM	Combined oxidative phosphorylation deficiency (TSFM-related)	N	N	N	Y	1	0.921942	0.905057	0.792745	0.623971	0.37985	1	1	1	0.95082	0
TTPA	Ataxia with vitamin E deficiency	N	Y	Y	Y	3	0.972412	0.964493	0.899474	0.784827	0.413144	1	1	1	0.91425	0
TYMP	Mitochondrial neurogastrointestinal encephalopathy (MNGIE) disease	N	N	N	Y	1	0.964093	0.951578	0.860244	0.718785	0.494642	1	1	0.944515	0.721311	0.0126103
USH1C	Usher syndrome type IC/ USH1C-related disorders	N	Y	Y	Y	3	0.987878	0.981717	0.927056	0.823992	0.595794	1	1	1	0.851198	0
USH2A	Usher syndrome type IIA/ USH2A-related disorders	N	Y	Y	Y	3	0.996929	0.99513	0.973687	0.912496	0.66019	1	1	1	0.984868	0
VPS13A	Chorea-acanthocytosis	N	N	N	Y	1	0.990748	0.984142	0.907249	0.758432	0.430055	1	1	1	0.986129	0
VPS13B	Cohen syndrome	N	Y	N	Y	2	0.996504	0.99353	0.963133	0.887212	0.61064	1	1	1	0.989912	0
VPS45	Severe congenital neutropenia (VPS45-related)	N	N	N	Y	1	0.995325	0.989417	0.874064	0.641419	0.357815	1	1	1	0.97604	0
VRK1	Pontocerebellar hypoplasia (VRK1-related)	N	N	N	Y	1	0.992987	0.987841	0.924271	0.803276	0.50227	1	1	1	0.992434	0
VSX2	Microphthalmia / clinical anophthalmia (VSX2-related)	N	N	N	Y	1	0.997782	0.995711	0.963017	0.894136	0.667399	1	1	0.997478	0.750315	0.00126103
WNT10A	WNT10A-related disorders (including Odonto-onycho-dermal dysplasia and Schopf-Schulz-Passarge syndrome)	N	N	N	Y	1	0.961234	0.945315	0.872211	0.797932	0.572858	1	1	0.97604	0.723834	0.0037831
XPA	Xeroderma pigmentosum complementation group A	N	Y	N	Y	2	0.987002	0.980471	0.902257	0.762372	0.409707	1	1	1	0.95082	0
XPC	Xeroderma pigmentosum complementation group C	N	Y	N	Y	2	0.992747	0.987957	0.917451	0.789062	0.537456	1	1	1	0.943253	0
ZFYVE26	Spastic paraplegia type 15	N	Y	N	Y	2	0.996851	0.994766	0.971643	0.91672	0.729951	1	1	1	0.958386	0
Y - Gene included in the panel
N - Gene not included in the panel
