# Supplementary material for: Comprehensive analysis of recessive carrier status using exome and genome sequencing data in 1543 Southern Chinese
Source: NPJ Genom Med. 2022 Mar 21;7:23. doi: 10.1038/s41525-022-00287-z (PMC8938515; doi:10.1038/s41525-022-00287-z)
Supplement: Supplementary file 3 — List of pathogenic variants identified in the Southern Chinese populations [file 41525_2022_287_MOESM3_ESM.xlsx]

## Sheet: SNV
Conditions	OMIM	Genes	CPRA	Chromosome	Position	Reference	Alternative	mRNA accession	Mutation	Nucleotide change	Protein change	dbsnp ID	Variation ID	Allele ID	Clinvar CLNSIG	Clinvar CLNSIGCONF	HGMD_2017.01	LOFTEE	CADD	REVEL	SIFT_pred	Polyphen2_HDIV_pred	MutationAssessor_pred	FATHMM_pred	PROVEAN_pred	ACMG	Criteria	Treatable conditions missed by commerical ECS panel	gnomAD_genomes_AF	gnomAD_genomes_EAS_AF	Founder Variants	Individuals (ES)	Individuals (GS)	Individuals (GS_Southern)	Sum(ES + GS_Southern)	Sum (ES + GS)
Bardet-Biedl syndrome 1	209900	BBS1	chr11-66297397-C-T	chr11	66297397	C	T	NM_024649.5	Nonsense	c.1447C>T	p.Arg483Ter	rs745656125	649714	640364	CLNSIG=Pathogenic	N/A	CLASS=DM	HC	39	.	.	.	.	.	.	P	PVS1, PS4, PM2		-	-			1	1	1	1
Ceroid lipofuscinosis, neuronal, 6	601780	CLN6	chr15-68504102-CAG-C	chr15	68504102	CAG	C	NM_017882.3	Frameshift	c.395_396delCT	p.Ser132CysfsTer18	rs774543080	4082	19121	CLNSIG=Pathogenic	N/A	CLASS=DM	HC	.	.	.	.	.	.	.	P	PVS1, PM2, PM3, PP4		-	-		1			1	1
17-alpha-hydroxylase-deficient congenital adrenal hyperplasia	202110	CYP17A1	chr10-104596979-CCGTGT-C	chr10	104596979	CCGTGT	C	NM_000102.4	Frameshift	c.135_139delACACG	p.His46ProfsTer4	N/A	N/A	N/A	N/A	N/A	.	HC	.	.	.	.	.	.	.	LP	PVS1, PM2		-	-			1	1	1	1
17-alpha-hydroxylase-deficient congenital adrenal hyperplasia	202110	CYP17A1	chr10-104590518-TGAAAGAGTC-T	chr10	104590518	TGAAAGAGTC	T	NM_000102.4	Inframe	c.1459_1467delGACTCTTTC	p.Asp487_Phe489de	rs756135168	631622	620342	CLNSIG=Pathogenic	N/A	CLASS=DM	.	.	.	.	.	.	.	.	P	PS3, PS4, PM4, PP1		-	-			1	1	1	1
17-alpha-hydroxylase-deficient congenital adrenal hyperplasia	202110	CYP17A1	chr10-104596986-T-A	chr10	104596986	T	A	NM_000102.4	Nonsense	c.133A>T	p.Arg45Ter	N/A	N/A	N/A	N/A	N/A	.	HC	34	.	.	.	.	.	.	LP	PVS1, PM2		-	-			1	1	1	1
3-Hydroxy-3-methylglutaryl-CoA lyase deficiency (HMG-CoA Lyase Deficiency)	246450	HMGCL	chr1-24137225-C-T	chr1	24137225	C	T	NM_000191.3	Splice	c.561+1G>A	N/A	N/A	N/A	N/A	N/A	N/A	CLASS=DM	HC	28.4	.	.	.	.	.	.	LP	PVS1, PM2		-	-			1	0	0	1
3-Hydroxy-3-methylglutaryl-CoA lyase deficiency (HMG-CoA Lyase Deficiency)	246450	HMGCL	chr1-24137286-G-GT	chr1	24137286	G	GT	NM_000191.3	Frameshift	c.500dupA	p.Tyr167Ter	N/A	N/A	N/A	N/A	N/A	.	HC	.	.	.	.	.	.	.	LP	PVS1, PM2		-	-			1	0	0	1
3-Methylcrotonyl-CoA carboxylase 1 deficiency	210200	MCCC1	chr3-182788996-A-T	chr3	182788996	A	T	NM_020166.5	Splice	c.639+2T>A	N/A	rs199914879	476398	452001	CLNSIG=Pathogenic	N/A	CLASS=DM	HC	25.7	.	.	.	.	.	.	P	PVS1, PM2, PP5		-	-		1			1	1
3-Methylcrotonyl-CoA carboxylase 1 deficiency	210200	MCCC1	chr3-182775098-C-T	chr3	182775098	C	T	NM_020166.5	Splice	c.873+1G>A	N/A	N/A	N/A	N/A	N/A	N/A	.	HC	28.2	.	.	.	.	.	.	LP	PVS1, PM2		-	-			1	1	1	1
3-Methylcrotonyl-CoA carboxylase 2 deficiency	210210	MCCC2	chr5-70895588-G-T	chr5	70895588	G	T	NM_022132.5	Splice	c.383+1G>T	N/A	rs1031140594	N/A	N/A	N/A	N/A	CLASS=DM	HC	25.2	.	.	.	.	.	.	LP	PVS1, PM2		-	-			1	1	1	1
3-Methylglutaconic aciduria, type I	250950	AUH	chr9-94124015-C-CCTGGGCCCAGATCG	chr9	94124015	C	CCTGGGCCCAGATCG	NM_001698.2	Frameshift	c.143_156dupCGATCTGGGCCCAG	p.Gly53ArgfsTer24	N/A	N/A	N/A	N/A	N/A	.	HC	.	.	.	.	.	.	.	LP	PVS1, PM2	Y	-	-		1			1	1
Abetalipoproteinaemia	200100	MTTP	chr4-100521813-A-ATATC	chr4	100521813	A	ATATC	NM_000253.4	Frameshift	c.1160_1161insATCT	p.Ile388SerfsTer19	N/A	N/A	N/A	N/A	N/A	.	HC	.	.	.	.	.	.	.	LP	PVS1, PM2		-	-			1	0	0	1
ACAD9 deficiency	611126	ACAD9	chr3-128628894-CG-C	chr3	128628894	CG	C	NM_014049.5	Frameshift	c.1597delG	p.Val533TrpfsTer11	N/A	N/A	N/A	N/A	N/A	.	HC	.	.	.	.	.	.	.	LP	PVS1, PM2		-	-		1			1	1
ACAD9 deficiency	611126	ACAD9	chr3-128625051-G-A	chr3	128625051	G	A	NM_014049.5	Missense	c.1237G>A	p.Glu413Lys	rs149753643	242463	214386	CLNSIG=Pathogenic	N/A	CLASS=DM	.	33	0.953	D	D	H	D	D	P	PS3, PM2, PM3, PP1, PP3		-	-			1	1	1	1
ACAD9 deficiency	611126	ACAD9	chr3-128628265-G-A	chr3	128628265	G	A	NM_014049.5	Splice	c.1563+1G>A	N/A	N/A	840179	850910	CLNSIG=Likely_pathogenic	N/A	.	HC	26.2	.	.	.	.	.	.	P	PVS1, PM2, PP5		-	-			1	1	1	1
Achromatopsia (CNGB3-related)	262300	CNGB3	chr8-87656094-G-A	chr8	87656094	G	A	NM_019098.4	Nonsense	c.1063C>T	p.Arg355Ter	rs764742792	427687	417115	CLNSIG=Pathogenic/Likely_pathogenic	N/A	CLASS=DM	HC	44	.	.	.	.	.	.	P	PVS1, PM2, PP5		3.20328e-05	0.00064683			2	1	1	2
Acrodermatitis enteropathica	201100	SLC39A4	chr8-145639662-AG-A	chr8	145639662	AG	A	NM_130849.4	Frameshift	c.1132delC	p.Leu378CysfsTer3	N/A	N/A	N/A	N/A	N/A	.	HC	.	.	.	.	.	.	.	LP	PVS1, PM2		-	-		1			1	1
Acrodermatitis enteropathica	201100	SLC39A4	chr8-145641315-AG-A	chr8	145641315	AG	A	NM_130849.4	Frameshift	c.352delC	p.Leu118SerfsTer19	N/A	N/A	N/A	N/A	N/A	.	HC	.	.	.	.	.	.	.	LP	PVS1, PM2		-	-		1			1	1
Acrodermatitis enteropathica	201100	SLC39A4	chr8-145639685-A-AC	chr8	145639685	A	AC	NM_130849.4	Frameshift	c.1109dupG	p.Ala371CysfsTer47	rs1184115777	N/A	N/A	N/A	N/A	.	HC	.	.	.	.	.	.	.	LP	PVS1, PM2		-	-			1	0	0	1
Acyl-CoA dehydrogenase, medium chain (Medium Chain Acyl-CoA Dehydrogenase Deficiency)	201450	ACADM	chr1-76200533-ATGAC-A	chr1	76200533	ATGAC	A	NM_001127328.2	Frameshift	c.461_464delCTGA	p.Thr154ArgfsTer4	rs786204642	189036	186630	CLNSIG=Pathogenic	N/A	CLASS=DM	HC	.	.	.	.	.	.	.	P	PVS1, PS4		-	-		1			1	1
Acyl-CoA dehydrogenase, short-chain (Short Chain Acyl-CoA Dehydrogenase Deficiency)	201470	ACADS	chr12-121164946-C-T	chr12	121164946	C	T	NM_000017.4	Missense	c.164C>T	p.Pro55Leu	rs147442301	30611	39568	CLNSIG=Pathogenic/Likely_pathogenic	N/A	CLASS=DM	.	32	0.960	D	D	H	D	D	P	PS3, PS4, PP3, PP4		-	-		2			2	2
Acyl-CoA dehydrogenase, very long-chain (Very Long Chain Acyl-CoA Dehydrogenase Deficiency)	201475	ACADVL	chr17-7123997-T-G	chr17	7123997	T	G	NM_000018.4	Splice	c.277+2T>G	N/A	rs1555527745	556238	548628	CLNSIG=Pathogenic/Likely_pathogenic	N/A	CLASS=DM	HC	24.6	.	.	.	.	.	.	P	PVS1, PM2, PM3		-	-			1	1	1	1
Acyl-CoA dehydrogenase, very long-chain (Very Long Chain Acyl-CoA Dehydrogenase Deficiency)	201475	ACADVL	chr17-7126101-G-GT	chr17	7126101	G	GT	NM_000018.4	Frameshift	c.996dupT	p.Ala333CysfsTer26	rs1057516843	370886	358470	CLNSIG=Pathogenic/Likely_pathogenic	N/A	CLASS=DM	HC	.	.	.	.	.	.	.	LP	PVS1, PM2		-	-			1	0	0	1
Alkaptonuria	203500	HGD	chr3-120366723-C-G	chr3	120366723	C	G	NM_000187.4	Splice	c.469+1G>C	N/A	rs1260545974	967202	960504	CLNSIG=Pathogenic	N/A	CLASS=DM	HC	27.0	.	.	.	.	.	.	LP	PVS1, PM2		-	-			1	1	1	1
Alkaptonuria	203500	HGD	chr3-120389315-CT-C	chr3	120389315	CT	C	NM_000187.4	Frameshift	c.240delA	p.Val81SerfsTer30	N/A	N/A	N/A	N/A	N/A	.	HC	.	.	.	.	.	.	.	LP	PVS1, PM2		-	-			1	0	0	1
Alpha Thalassemia	604131	HBA2	chr16-223597-T-C	chr16	223597	T	C	NM_000517.6	Stop Loss	c.427T>C	p.Ter143Glnext*31	rs41464951	15624	30663	CLNSIG=Pathogenic	N/A	CLASS=DM	.	22.3	.	.	.	.	.	.	P	PS3, PS4, PM4		6.52443e-05	0.00130039		2	2	2	4	4
Alpha-methylacetoacetic aciduria (β-Ketothiolase deficiency)	203750	ACAT1	chr11-108017083-T-C	chr11	108017083	T	C	NM_000019.4	Missense	c.1160T>C	p.Ile387Thr	rs748303093	429773	421816	CLNSIG=Likely_pathogenic	N/A	.	.	27	0.95	D	D	M	D	D	LP	PM2, PM3, PP3, PP5		3.18451e-05	0.000641026		2			2	2
Alpha-methylacetoacetic aciduria (β-Ketothiolase deficiency)	203750	ACAT1	chr11-107992394-AGGCTGGTGCAGGTGAGCGG-A	chr11	107992394	AGGCTGGTGCAGGTGAGCGG	A	NM_000019.4	Frameshift	c.64_72+10del	N/A	rs1318268067	842676	852292	CLNSIG=Likely_pathogenic	N/A	.	HC	.	.	.	.	.	.	.	P	PVS1, PP4, PP5		-	-		1			1	1
Alpha-methylacetoacetic aciduria (β-Ketothiolase deficiency)	203750	ACAT1	chr11-108010932-T-TA	chr11	108010932	T	TA	NM_000019.4	Frameshift	c.721dupA	p.Thr241AsnfsTer14	N/A	N/A	N/A	N/A	N/A	.	HC	.	.	.	.	.	.	.	LP	PVS1, PM2		-	-		1			1	1
Alport syndrome, autosomal recessive	203780	COL4A3	chr2-228131132-GGTGACATC-G	chr2	228131132	GGTGACATC	G	NM_000091.5	Frameshift	c.1318_1325delGACATCGT	p.Asp440PhefsTer24	N/A	N/A	N/A	N/A	N/A	.	HC	.	.	.	.	.	.	.	LP	PVS1, PM2		-	-		1			1	1
Alstrom Syndrome	203800	ALMS1	chr2-73679817-A-AAT	chr2	73679817	A	AAT	NM_015120.4	Frameshift	c.6163_6164dupAT	p.Leu2056PhefsTer17	rs759603306	529393	518583	CLNSIG=Pathogenic	N/A	.	HC	.	.	.	.	.	.	.	P	PVS1, PM2, PP5		-	-		3			3	3
Alstrom Syndrome	203800	ALMS1	chr2-73800116-GAGGTCTAATCAAATTAAAA-G	chr2	73800116	GAGGTCTAATCAAATTAAAA	G	NM_015120.4	Frameshift	c.11110_11128del	p.Arg3704LeufsTer11	rs398122992	92191	97581	CLNSIG=Pathogenic	N/A	.	HC	.	.	.	.	.	.	.	P	PVS1, PP4, PP5		-	-		2	1	1	3	3
Alstrom Syndrome	203800	ALMS1	chr2-73675824-A-AT	chr2	73675824	A	AT	NM_015120.4	Frameshift	c.2173dupT	p.Tyr725LeufsTer12	rs771459937	555437	542384	CLNSIG=Pathogenic/Likely_pathogenic	N/A	.	HC	.	.	.	.	.	.	.	P	PVS1, PM2, PP5		-	-		1			1	1
Alstrom Syndrome	203800	ALMS1	chr2-73717376-CTTAAACA-C	chr2	73717376	CTTAAACA	C	NM_015120.4	Frameshift	c.8288_8294delTTAAACA	p.Leu2763ArgfsTer20	rs1295830230	N/A	N/A	N/A	N/A	.	HC	.	.	.	.	.	.	.	LP	PVS1, PM2		-	-		1			1	1
Alstrom Syndrome	203800	ALMS1	chr2-73799829-CAG-C	chr2	73799829	CAG	C	NM_015120.4	Frameshift	c.10825_10826delAG	p.Arg3609AlafsTer6	rs755616266	552413	542754	CLNSIG=Pathogenic	N/A	.	HC	.	.	.	.	.	.	.	P	PVS1, PM2, PM3, PP4, PP5		-	-		1			1	1
Alstrom Syndrome	203800	ALMS1	chr2-73717742-G-T	chr2	73717742	G	T	NM_015120.4	Nonsense	c.8653G>T	p.Glu2885Ter	N/A	N/A	N/A	N/A	N/A	.	HC	43	.	.	.	.	.	.	LP	PVS1, PM2		-	-			1	1	1	1
Alstrom Syndrome	203800	ALMS1	chr2-73676922-C-CCA	chr2	73676922	C	CCA	NM_015120.4	Frameshift	c.3266_3267dupCA	p.Ala1090GlnfsTer32	N/A	N/A	N/A	N/A	N/A	.	HC	.	.	.	.	.	.	.	LP	PVS1, PM2		-	-			1	0	0	1
Argininemia (Arginase Deficiency)	207800	ARG1	chr6-131897869-G-T	chr6	131897869	G	T	NM_000045.4	Nonsense	c.124G>T	p.Glu42Ter	rs748744950	N/A	N/A	N/A	N/A	.	HC	36	.	.	.	.	.	.	LP	PVS1, PM2		-	-			1	1	1	1
Argininosuccinic aciduria	207900	ASL	chr7-65547430-C-T	chr7	65547430	C	T	NM_000048.4	Missense	c.283C>T	p.Arg95Cys	rs28940585	2398	17437	CLNSIG=Pathogenic	N/A	CLASS=DM	.	33	0.894	D	D	M	D	D	P	PS3, PS4, PM2, PM3		6.37146e-05	0.000641849		2			2	2
Argininosuccinic aciduria	207900	ASL	chr7-65548063-G-A	chr7	65548063	G	A	NM_000048.4	Splice	c.349-1G>A	N/A	rs1395478201	1066380	1055683	CLNSIG=Likely_pathogenic	N/A	.	HC	25.5	.	.	.	.	.	.	LP	PVS1, PM2		-	-			1	1	1	1
Argininosuccinic aciduria	207900	ASL	chr7-65547874-T-C	chr7	65547874	T	C	NM_000048.4	Missense	c.299T>C	p.Ile100Thr	rs202142867	495379	487358	CLNSIG=Pathogenic/Likely_pathogenic	N/A	CLASS=DM	.	23.2	0.914	T	D	M	D	D	LP	PS3, PM3, PP3, PP4		0.000223428	0			1	0	0	1
Aromatase deficiency	613546	CYP19A1	chr15-51507970-C-CT	chr15	51507970	C	CT	NM_000103.4	Frameshift	c.787dupA	p.Arg263LysfsTer19	N/A	N/A	N/A	N/A	N/A	.	HC	.	.	.	.	.	.	.	LP	PVS1, PM2		-	-		1			1	1
Ataxia-Telangiectasia	208900	ATM	chr11-108121593-CAA-C	chr11	108121593	CAA	C	NM_000051.3	Frameshift	c.1402_1403delAA	p.Lys468GlufsTer18	rs587781347	140889	150603	CLNSIG=Pathogenic/Likely_pathogenic	N/A	CLASS=DM	HC	.	.	.	.	.	.	.	P	PVS1, PM2, PM3		-	-			2	2	2	2
Ataxia-Telangiectasia	208900	ATM	chr11-108150223-TC-T	chr11	108150223	TC	T	NM_000051.3	Frameshift	c.3292delC	p.Gln1098ArgfsTer11	rs1555090075	555811	545711	CLNSIG=Pathogenic/Likely_pathogenic	N/A	CLASS=DM	HC	.	.	.	.	.	.	.	P	PVS1, PM2, PP5		-	-		1			1	1
Atelosteogenesis, type II	256050	SLC26A2	chr5-149357663-AT-A	chr5	149357663	AT	A	NM_000112.4	Frameshift	c.451delT	p.Tyr151IlefsTer21	rs786204675	189077	186695	CLNSIG=Likely_pathogenic	N/A	CLASS=DM	HC	.	.	.	.	.	.	.	LP	PVS1, PM2		-	-			1	0	0	1
Autoimmune polyendocrinopathy with candidiasis and ectodermal dysplasia	240300	AIRE	chr21-45708342-G-T	chr21	45708342	G	T	NM_000383.4	Splice	c.652+1G>T	N/A	rs199612115	370839	358655	CLNSIG=Likely_pathogenic	N/A	.	HC	21.7	.	.	.	.	.	.	P	PVS1, PP1, PP4		-	-		2	1	1	3	3
Autoimmune polyendocrinopathy with candidiasis and ectodermal dysplasia	240300	AIRE	chr21-45706512-C-T	chr21	45706512	C	T	NM_000383.4	Nonsense	c.205C>T	p.Gln69Ter	N/A	N/A	N/A	N/A	N/A	.	HC	35	.	.	.	.	.	.	LP	PVS1, PM2		-	-			1	1	1	1
Autosomal recessive deafness 77 (DFNB77)	613079	LOXHD1	chr18-44172511-G-A	chr18	44172511	G	A	NM_144612.6	Nonsense	c.1468C>T	p.Arg490Ter	rs527536011	649221	647282	CLNSIG=Pathogenic/Likely_pathogenic	N/A	.	HC	.	.	.	.	.	.	.	P	PVS1, PM2, PP5		-	-			1	0	0	1
Autosomal recessive deafness 77 (DFNB77)	613079	LOXHD1	chr18-44173574-C-A	chr18	44173574	C	A	NM_144612.6	Nonsense	c.1420G>T	p.Glu474Ter	rs1302912315	N/A	N/A	N/A	N/A	.	HC	41	0.347	.	.	.	.	.	LP	PVS1, PM2		-	-			1	0	0	1
Autosomal Recessive Osteopetrosis, Type 1	259700	TCIRG1	chr11-67818070-G-GT	chr11	67818070	G	GT	NM_006019.4	Frameshift	c.2354dupT	p.Ala786GlyfsTer45	N/A	N/A	N/A	N/A	N/A	.	HC	.	.	.	.	.	.	.	LP	PVS1, PM2		-	-		1			1	1
Autosomal Recessive Osteopetrosis, Type 1	259700	TCIRG1	chr11-67808856-G-A	chr11	67808856	G	A	NM_006019.4	Splice	c.117+1G>A	N/A	rs377303800	551945	546617	CLNSIG=Conflicting_interpretations_of_pathogenicity	CLNSIGCONF=Likely_pathogenic(2),Uncertain_significance(1)	CLASS=DM	HC	25.0	.	.	.	.	.	.	LP	PVS1, PM2		-	-			1	0	0	1
Autosomal Recessive Osteopetrosis, Type 1	259700	TCIRG1	chr11-67815177-AC-A	chr11	67815177	AC	A	NM_006019.4	Frameshift	c.1371delC	p.Gly458AlafsTer70	N/A	1073552	1062481	CLNSIG=Pathogenic	N/A	.	HC	.	.	.	.	.	.	.	LP	PVS1, PM2		-	-			1	0	0	1
Bardet-Biedl syndrome 2	615981	BBS2	chr16-56532469-C-T	chr16	56532469	C	T	NM_031885.5	Nonsense	c.1539G>A	p.Trp513Ter	N/A	N/A	N/A	N/A	N/A	.	HC	40	.	.	.	.	.	.	LP	PVS1, PM2		-	-			1	1	1	1
Bartter syndrome type IV (BSND-related)	602522	BSND	chr1-55464998-G-A	chr1	55464998	G	A	NM_057176.3	Missense	c.139G>A	p.Gly47Arg	rs74315289	4387	19426	CLNSIG=Pathogenic	N/A	CLASS=DM	.	28.3	0.495	D	D	L	T	D	P	PS3, PS4, PM2, PM3, PP1		-	-			1	0	0	1
Biotinidase Deficiency (Part of Multiple Carboxylase Deficiency (MCD) in HA)	253260	BTD	chr3-15686693-G-C	chr3	15686693	G	C	NM_001370658.1	Missense	c.1270G>C	p.Asp424His	rs13078881	1900	16939	CLNSIG=Conflicting_interpretations_of_pathogenicity	CLNSIGCONF=Likely_pathogenic(1),Pathogenic(18),Uncertain_significance(1)	CLASS=DM	.	21.5	0.769	D	D	M	D	D	P	PS3, PS4, PM3, PP3		0.028535	0			1	0	0	1
Bloom Syndrome	210900	BLM	chr15-91304138-G-GA	chr15	91304138	G	GA	NM_000057.4	Frameshift	c.1544dupA	p.Asn515LysfsTer2	rs367543043	42064	51230	CLNSIG=Pathogenic/Likely_pathogenic	N/A	CLASS=DM	HC	.	.	.	.	.	.	.	LP	PVS1, PM2		-	-		3			3	3
Bloom Syndrome	210900	BLM	chr15-91292816-A-AT	chr15	91292816	A	AT	NM_000057.4	Frameshift	c.320dupT	p.Leu107PhefsTer36	rs781221411	405281	400922	CLNSIG=Pathogenic/Likely_pathogenic	N/A	.	HC	.	.	.	.	.	.	.	P	PVS1, PM2, PP5		-	-		1	1	1	2	2
Bloom Syndrome	210900	BLM	chr15-91303430-AAATT-A	chr15	91303430	AAATT	A	NM_000057.4	Frameshift	c.1146_1149delAATT	p.Asp384LeufsTer7	rs1305359461	N/A	N/A	N/A	N/A	.	HC	.	.	.	.	.	.	.	LP	PVS1, PM2		-	-			1	1	1	1
Carnitine deficiency, systemic primary	212140	SLC22A5	chr5-131728257-C-G	chr5	131728257	C	G	NM_003060.4	Missense	c.1400C>G	p.Ser467Cys	rs60376624	25423	36757	CLNSIG=Pathogenic/Likely_pathogenic	N/A	CLASS=DM	.	29.4	0.756	D	D	H	T	D	P	PS3, PS4, PP3		0.000159256	0.00320513		10	10	4	14	20
Carnitine deficiency, systemic primary	212140	SLC22A5	chr5-131705715-C-G	chr5	131705715	C	G	NM_003060.4	Missense	c.51C>G	p.Phe17Leu	rs11568520	25350	36684	CLNSIG=Pathogenic	N/A	CLASS=DM	.	26.5	0.901	D	D	H	D	D	P	PS3, PS4, PM3, PP1, PP3		9.56206e-05	0.00192802		4	2	2	6	6
Carnitine deficiency, systemic primary	212140	SLC22A5	chr5-131721127-C-T	chr5	131721127	C	T	NM_003060.4	Nonsense	c.760C>T	p.Arg254Ter	rs121908893	6426	21465	CLNSIG=Pathogenic	N/A	CLASS=DM	HC	35	.	.	.	.	.	.	P	PVS1, PS4, PM3		6.37024e-05	0.00128205	Y	4	2	2	6	6
Carnitine deficiency, systemic primary	212140	SLC22A5	chr5-131714104-C-T	chr5	131714104	C	T	NM_003060.4	Missense	c.428C>T	p.Pro143Leu	rs1178584184	440273	433009	CLNSIG=Pathogenic/Likely_pathogenic	N/A	CLASS=DM	.	33	0.506	D	D	M	T	D	LP	PS3, PM2, PM3, PP3		-	-		4	1	1	5	5
Carnitine deficiency, systemic primary	212140	SLC22A5	chr5-131714069-G-A	chr5	131714069	G	A	NM_003060.4	Splice	c.394-1G>A	N/A	N/A	N/A	N/A	N/A	N/A	.	HC	26.7	.	.	.	.	.	.	LP	PVS1, PM2		-	-		1			1	1
Carnitine deficiency, systemic primary	212140	SLC22A5	chr5-131721062-C-T	chr5	131721062	C	T	NM_003060.4	Missense	c.695C>T	p.Thr232Met	rs114269482	25386	36720	CLNSIG=Pathogenic/Likely_pathogenic	N/A	CLASS=DM	.	25.9	0.735	D	D	M	T	D	P	PS3, PS4_moderate, PM2, PP3, PP5		0.000159175	0.000641026			1	0	0	1
Carnitine palmitoyltransferase II deficiency	600649; 608836	CPT2	chr1-53676333-C-CT	chr1	53676333	C	CT	NM_000098.3	Frameshift	c.989dupT	p.Ile332HisfsTer2	rs1553169716	558056	541199	CLNSIG=Pathogenic/Likely_pathogenic	N/A	.	HC	.	.	.	.	.	.	.	P	PVS1, PM2, PP5		-	-		1	1	1	2	2
Carnitine palmitoyltransferase II deficiency	600649; 608836	CPT2	chr1-53662684-G-GC	chr1	53662684	G	GC	NM_000098.3	Frameshift	c.73dupC	p.Leu25ProfsTer34	N/A	N/A	N/A	N/A	N/A	.	HC	.	.	.	.	.	.	.	LP	PVS1, PM2		-	-			1	1	1	1
Carnitine palmitoyltransferase II deficiency	600649; 608836	CPT2	chr1-53668099-C-T	chr1	53668099	C	T	NM_000098.3	Missense	c.338C>T	p.Ser113Leu	rs74315294	8953	23992	CLNSIG=Conflicting_interpretations_of_pathogenicity	CLNSIGCONF=Pathogenic(19),Uncertain_significance(1)	CLASS=DM	.	34	0.887	D	D	M	D	D	P	PS3, PS4, PP1		0.00137013	0.000641849			1	1	1	1
Ceroid lipofuscinosis, neuronal, 1	256730	PPT1	chr1-40546160-C-T	chr1	40546160	C	T	NM_000310.4	Splice	c.537-1G>A	N/A	N/A	N/A	N/A	N/A	N/A	.	HC	23.9	.	.	.	.	.	.	LP	PVS1, PM2		-	-			1	0	0	1
Ceroid lipofuscinosis, neuronal, 2	204500	TPP1	chr11-6638253-G-A	chr11	6638253	G	A	NM_000391.4	Nonsense	c.640C>T	p.Gln214Ter	rs752164603	371293	358028	CLNSIG=Pathogenic	N/A	CLASS=DM	HC	34	.	.	.	.	.	.	LP	PVS1, PM2		-	-			1	0	0	1
Chorea-acanthocytosis	200150	VPS13A	chr9-79792674-T-G	chr9	79792674	T	G	NM_033305.3	Nonsense	c.54T>G	p.Tyr18Ter	N/A	N/A	N/A	N/A	N/A	.	HC	26.2	0.088	.	.	.	.	.	LP	PVS1, PM2		-	-			1	0	0	1
Citrullinemia type II, neonatal-onset	605814	SLC25A13	chr7-95818683-TCATA-T	chr7	95818683	TCATA	T	NM_001160210.1	Frameshift	c.852_855delTATG	p.Met285ProfsTer2	rs80338720	225472	227314	CLNSIG=Pathogenic	N/A	CLASS=DM	HC	.	.	.	.	.	.	.	P	PVS1, PS4		0.0002549	0.005128		20	2	1	21	22
Citrullinemia type II, neonatal-onset	605814	SLC25A13	chr7-95822344-C-T	chr7	95822344	C	T	NM_001160210.1	Intronic	c.615+5G>A	N/A	rs80338717	21517	34369	CLNSIG=Pathogenic	N/A	CLASS=DM	OS	.	.	.	.	.	.	.	P	PS3, PS4, PM2		-	-		3	2	2	5	5
Citrullinemia type II, neonatal-onset	605814	SLC25A13	chr7-95813588-C-T	chr7	95813588	C	T	NM_001160210.1	Splice	c.1180+1G>A	N/A	rs80338722	6002	21041	CLNSIG=Pathogenic	N/A	CLASS=DM	HC	25.5	.	.	.	.	.	.	P	PVS1, PS3, PS4, PM3		-	-			3	1	1	3
Citrullinemia type II, neonatal-onset	605814	SLC25A13	chr7-95818966-G-A	chr7	95818966	G	A	NM_001160210.1	Nonsense	c.775C>T	p.Gln259Ter	rs746155190	252920	247324	CLNSIG=Pathogenic	N/A	CLASS=DM	HC	38	.	.	.	.	.	.	LP	PVS1, PM2		-	-		1			1	1
Cockayne syndrome type A	216400	ERCC8	chr5-60214092-TTGTAA-T	chr5	60214092	TTGTAA	T	NM_000082.4	Frameshift	c.394_398delTTACA	p.Leu132AsnfsTer6	rs774542633	554811	543879	CLNSIG=Pathogenic	N/A	CLASS=DM	HC	.	.	.	.	.	.	.	LP	PVS1, PM2		-	-		1	1	0	1	2
Cockayne syndrome type A	216400	ERCC8	chr5-60214176-TAC-T	chr5	60214176	TAC	T	NM_000082.4	Frameshift	c.313_314delGT	p.Val105ThrfsTer6	rs1404477615	558687	543446	CLNSIG=Pathogenic	N/A	CLASS=DM	HC	.	.	.	.	.	.	.	LP	PVS1, PM2		-	-		1			1	1
Cockayne syndrome type B	133540	ERCC6	chr10-50691550-G-A	chr10	50691550	G	A	NM_000124.4	Nonsense	c.1834C>T	p.Arg612Ter	rs376526037	430298	421792	CLNSIG=Pathogenic	N/A	.	HC	41	.	.	.	.	.	.	P	PVS1, PM2, PP1		6.37389e-05	0		1			1	1
Cockayne syndrome type B	133540	ERCC6	chr10-50678747-G-A	chr10	50678747	G	A	NM_000124.4	Nonsense	c.3259C>T	p.Arg1087Ter	rs144445150	N/A	N/A	N/A	N/A	CLASS=DM	HC	35	.	.	.	.	.	.	LP	PVS1, PM2		6.36943e-05	0			1	1	1	1
Cohen Syndrome	216550	VPS13B	chr8-100844600-T-TTTTTTTTTTTTTTTTTTTTTTTTTTTTTTTTTTTTTTTTC	chr8	100844600	T	TTTTTTTTTTTTTTTTTTTTTTTTTTTTTTTTTTTTTTTTC	NM_017890.4	Frameshift	c.9411_9412insTTTTTTTTTTTTTTTTTTTTTTTTTTTTTTTTTTTTTCTT	p.Arg3138PhefsTer22	N/A	N/A	N/A	N/A	N/A	.	HC	.	.	.	.	.	.	.	LP	PVS1, PM2		-	-			1	1	1	1
Cohen Syndrome	216550	VPS13B	chr8-100108662-T-C	chr8	100108662	T	C	NM_017890.4	Splice	c.412+2T>C	N/A	rs746521429	N/A	N/A	N/A	N/A	.	HC	25.6	.	.	.	.	.	.	LP	PVS1, PM2		-	-			1	0	0	1
Combined malonic and methylmalonic aciduria (ACSF3-related)	614265	ACSF3	chr16-89178568-C-A	chr16	89178568	C	A	NM_001243279.3	Nonsense	c.891C>A	p.Tyr297Ter	N/A	1068495	1063790	CLNSIG=Pathogenic	N/A	.	HC	29.0	0.093	.	.	.	.	.	LP	PVS1, PM2		-	-			1	1	1	1
Combined oxidative phosphorylation deficiency (GFM1-related)	609060	GFM1	chr3-158402310-CAG-C	chr3	158402310	CAG	C	NM_024996.6	Splice	c.1765-2_1765-1delAG	N/A	rs1245712932	951478	940740	CLNSIG=Pathogenic	N/A	CLASS=DM	HC	.	.	.	.	.	.	.	LP	PVS1, PM2		-	-		1			1	1
Combined oxidative phosphorylation deficiency (TSFM-related)	610505	TSFM	chr12-58195978-CTG-C	chr12	58195978	CTG	C	NM_006576.3	Frameshift	c.2114_2115delCA	p.Thr705ArgfsTer9	N/A	N/A	N/A	N/A	N/A	.	HC	.	.	.	.	.	.	.	LP	PVS1, PM2		-	-		1			1	1
Congenital Disorder of Glycosylation, Type Ia	212065	PMM2	chr16-8905018-T-C	chr16	8905018	T	C	NM_000303.3	Missense	c.430T>C	p.Phe144Leu	rs150719105	197658	194819	CLNSIG=Pathogenic/Likely_pathogenic	N/A	CLASS=DM	.	24.9	0.956	D	B	H	D	D	LP	PS4, PP1, PP3, PP5		0.000191022	0.00384615		4	3	1	5	7
Congenital Disorder of Glycosylation, Type Ia	212065	PMM2	chr16-8904983-T-C	chr16	8904983	T	C	NM_000303.3	Missense	c.395T>C	p.Ile132Thr	rs80338702	7718	22757	CLNSIG=Pathogenic/Likely_pathogenic	N/A	CLASS=DM	.	25.3	0.909	D	P	H	D	D	P	PS4, PM2, PM3, PP1, PP3		-	-		1	1	0	1	2
Congenital Disorder of Glycosylation, Type Ia	212065	PMM2	chr16-8905531-C-T	chr16	8905531	C	T	NM_000303.3	Missense	c.484C>T	p.Arg162Trp	rs104894526	7709	22748	CLNSIG=Pathogenic/Likely_pathogenic	N/A	CLASS=DM	.	34	0.699	D	B	M	D	D	P	PS3, PS4, PM2, PP3		-	-		1			1	1
Congenital Disorder of Glycosylation, Type Ia	212065	PMM2	chr16-8905503-TATAAG-T	chr16	8905503	TATAAG	T	NM_000303.3	Frameshift	c.458_462delTAAGA	p.Ile153ThrfsTer27	rs774738702	1072868	1063771	CLNSIG=Pathogenic	N/A	.	HC	.	.	.	.	.	.	.	LP	PVS1, PM3		-	-		1			1	1
Congenital Disorder of Glycosylation, Type Ic	603147	ALG6	chr1-63872744-A-AT	chr1	63872744	A	AT	NM_013339.4	Frameshift	c.443dupT	p.Leu148PhefsTer20	N/A	N/A	N/A	N/A	N/A	.	HC	.	.	.	.	.	.	.	LP	PVS1, PM2		-	-		1			1	1
Congenital Myasthenic Syndrome, CHRNE Related	616324; 608931	CHRNE	chr17-4802367-C-CG	chr17	4802367	C	CG	NM_000080.4	Frameshift	c.1254dupC	p.Glu419ArgfsTer37	N/A	935256	938019	CLNSIG=Pathogenic	N/A	.	HC	.	.	.	.	.	.	.	LP	PVS1, PM2		-	-		1			1	1
Congenital Myasthenic Syndrome, CHRNE Related	616324; 608931	CHRNE	chr17-4804916-G-GAGAGCTGCGGAGCC	chr17	4804916	G	GAGAGCTGCGGAGCC	NM_000080.4	Frameshift	c.501-10_504dupGGCTCCGCAGCTCT	p.Gln169GlyfsTer19	rs768552387	465862	468369	CLNSIG=Uncertain_significance	N/A	.	OS	.	.	.	.	.	.	.	LP	PVS1, PM2		-	-		1			1	1
Congenital neutropenia (HAX1-related)	610738	HAX1	chr1-154245974-G-GC	chr1	154245974	G	GC	NM_006118.4	Frameshift	c.216_217insC	p.Ile73HisfsTer6	N/A	N/A	N/A	N/A	N/A	.	HC	.	.	.	.	.	.	.	LP	PVS1, PM2		-	-		1			1	1
Corneal dystrophy and perceptive deafness	217400	SLC4A11	chr20-3211580-GAT-G	chr20	3211580	GAT	G	NM_001174090.2	Frameshift	c.1294_1295delAT	p.Ile432ArgfsTer45	N/A	N/A	N/A	N/A	N/A	.	HC	.	.	.	.	.	.	.	LP	PVS1, PM2		-	-		1			1	1
Corneal dystrophy and perceptive deafness	217400	SLC4A11	chr20-3209157-C-T	chr20	3209157	C	T	NM_001174090.2	Splice	c.2517+1G>A	N/A	N/A	N/A	N/A	N/A	N/A	.	HC	26.5	.	.	.	.	.	.	P	PVS1, PM2, PP5		-	-			1	1	1	1
Cystic Fibrosis	219700	CFTR	chr7-117246728-G-A	chr7	117246728	G	A	NM_000492.4	Missense	c.2909G>A	p.Gly970Asp	rs386134230	35854	44518	CLNSIG=Pathogenic	N/A	CLASS=DM	.	31	0.985	D	D	H	D	D	P	PS3, PS4, PM2, PM3, PM5, PP3		-	-		3	1	1	4	4
Cystic Fibrosis	219700	CFTR	chr7-117232346-C-T	chr7	117232346	C	T	NM_000492.4	Nonsense	c.2125C>T	p.Arg709Ter	rs121908760	53440	68108	CLNSIG=Pathogenic	N/A	CLASS=DM	HC	35	.	.	.	.	.	.	P	PVS1, PS4, PM2		-	-		2			2	2
Cystic Fibrosis	219700	CFTR	chr7-117230498-G-T	chr7	117230498	G	T	NM_000492.4	Intronic	c.1766+5G>T	N/A	rs121908796	48685	57847	CLNSIG=Pathogenic	N/A	CLASS=DM	.	.	.	.	.	.	.	.	P	PS3, PS4		-	-		2			2	2
Cystic Fibrosis	219700	CFTR	chr7-117171029-G-A	chr7	117171029	G	A	NM_000492.4	Missense	c.350G>A	p.Arg117His	rs78655421	7109	22148	CLNSIG=Pathogenic	N/A	CLASS=DM	.	24.9	0.807	D	D	M	D	D	P	PS3, PS4, PP3		0.00105122	0		1			1	1
Cystic Fibrosis	219700	CFTR	chr7-117176648-GAA-G	chr7	117176648	GAA	G	NM_000492.4	Frameshift	c.792_793delAA	p.Glu264AspfsTer3	N/A	N/A	N/A	N/A	N/A	.	HC	.	.	.	.	.	.	.	LP	PVS1, PM2		-	-		1			1	1
Cystic Fibrosis	219700	CFTR	chr7-117267764-C-CA	chr7	117267764	C	CA	NM_000492.4	Frameshift	c.3658dupA	p.Thr1220AsnfsTer45	N/A	N/A	N/A	N/A	N/A	CLASS=DM	HC	.	.	.	.	.	.	.	LP	PVS1, PM2		-	-		1			1	1
Cystic Fibrosis	219700	CFTR	chr7-117232086-G-A	chr7	117232086	G	A	NM_000492.4	Missense	c.1865G>A	p.Gly622Asp	rs121908759	35833	44497	CLNSIG=Conflicting_interpretations_of_pathogenicity	CLNSIGCONF=Benign(1),Likely_pathogenic(5),Pathogenic(6),Uncertain_significance(1)	CLASS=DM	.	29.7	0.964	D	D	H	D	D	LP	PS3, PM3, PP1, PP3, PP4		0.000286807	0		1			1	1
Cystinosis, nephropathic	219800	CTNS	chr17-3559997-G-A	chr17	3559997	G	A	NM_001031681.2	Missense	c.589G>A	p.Gly197Arg	rs113994207	4451	19490	CLNSIG=Pathogenic/Likely_pathogenic	N/A	CLASS=DM	.	27.9	0.932	D	D	M	D	D	P	PS3, PS4, PP3		3.19571e-05	0		1			1	1
Cystinosis, nephropathic	219800	CTNS	chr17-3543515-GCTGA-G	chr17	3543515	GCTGA	G	NM_001031681.2	Frameshift	c.18_21delGACT	p.Thr7PhefsTer7	rs786204501	188834	186969	CLNSIG=Pathogenic	N/A	CLASS=DM	HC	.	.	.	.	.	.	.	P	PVS1, PM2, PP1		-	-		1			1	1
Deafness, autosomal recessive 1A; DFNB1A	220290	GJB2	chr13-20763612-C-T	chr13	20763612	C	T	NM_004004.6	Missense	c.109G>A	p.Val37Ile	rs72474224	17023	32062	CLNSIG=Pathogenic	N/A	.	.	10.5	0.656	T	D	M	D	N	P	PS4, PP1_Strong, PM3		0.00624244	0.0917843		232	133	115	347	365
Deafness, autosomal recessive 1A; DFNB1A	220290	GJB2	chr13-20763485-AG-A	chr13	20763485	AG	A	NM_004004.6	Frameshift	c.235delC	p.Leu79CysfsTer3	rs80338943	17014	32053	CLNSIG=Pathogenic	N/A	CLASS=DM	HC	.	.	.	.	.	.	.	P	PVS1, PS3_verystrong, PS3_moderate, BS1		0.0004738	0.006515	Y	14	15	7	21	29
Deafness, autosomal recessive 1A; DFNB1A	220290	GJB2	chr13-20763420-CAT-C	chr13	20763420	CAT	C	NM_004004.6	Frameshift	c.299_300delAT	p.His100ArgfsTer14	rs111033204	44736	53903	CLNSIG=Pathogenic	N/A	CLASS=DM	HC	.	.	.	.	.	.	.	P	PVS1_strong, PS3, PM3		-	-		2	3	3	5	5
Deafness, autosomal recessive 1A; DFNB1A	220290	GJB2	chr13-20763491-C-T	chr13	20763491	C	T	NM_004004.6	Nonsense	c.230G>A	p.Trp77Ter	rs104894395	189176	186860	CLNSIG=Pathogenic/Likely_pathogenic	N/A	CLASS=DM	HC	38	.	.	.	.	.	.	LP	PVS1_strong, PM2, PM3		-	-		2			2	2
Deafness, autosomal recessive 1A; DFNB1A	220290	GJB2	chr13-20763529-GCACACGTTCTTGCAGC-G	chr13	20763529	GCACACGTTCTTGCAGC	G	NM_004004.6	Frameshift	c.176_191del	p.Gly59AlafsTer18	rs750188782	284906	269143	CLNSIG=Pathogenic	N/A	CLASS=DM	HC	.	.	.	.	.	.	.	P	PVS1_strong, PS3, PS4		-	-		2			2	2
Deafness, autosomal recessive 1A; DFNB1A	220290	GJB2	chr13-20763553-CA-C	chr13	20763553	CA	C	NM_004004.6	Frameshift	c.167delT	p.Leu56ArgfsTer26	rs80338942	17010	32049	CLNSIG=Pathogenic	N/A	CLASS=DM	HC	.	.	.	.	.	.	.	P	PVS1, PM3_VS, BA1		-	-		1			1	1
Deafness, autosomal recessive 1A; DFNB1A	220290	GJB2	chr13-20763113-A-ATGAGAAGACTGTCTTCACAGTGTTCATGATTGCAGTGTCTGGAATT	chr13	20763113	A	ATGAGAAGACTGTCTTCACAGTGTTCATGATTGCAGTGTCTGGAATT	NM_004004.6	Nonsense	c.560_605dupAGAAGACTGTCTTCACAGTGTTCATGATTGCAGTGTCTGGAATTTG	p.Cys202Ter	rs1566528185	627447	615817	CLNSIG=Pathogenic	N/A	.	HC	.	.	.	.	.	.	.	P	PVS1_strong, PM2, PM3		-	-			1	0	0	1
Dihydrolipoamide dehydrogenase deficiency	246900	DLD	chr7-107545847-TC-T	chr7	107545847	TC	T	NM_000108.5	Frameshift	c.481delC	p.Gln161LysfsTer21	N/A	N/A	N/A	N/A	N/A	.	HC	.	.	.	.	.	.	.	LP	PVS1, PM2		-	-			1	1	1	1
Dihydropyrimidine Dehydrogenase Deficiency	274270	DPYD	chr1-97700489-TC-T	chr1	97700489	TC	T	NM_000110.4	Frameshift	c.2360delG	p.Gly787AspfsTer40	N/A	N/A	N/A	N/A	N/A	.	HC	.	.	.	.	.	.	.	LP	PVS1, PM2		-	-			1	1	1	1
Dihydropyrimidine Dehydrogenase Deficiency	274270	DPYD	chr1-98348909-G-A	chr1	98348909	G	A	NM_000110.4	Nonsense	c.61C>T	p.Arg21Ter	rs72549310	188848	186636	CLNSIG=Likely_pathogenic	N/A	CLASS=DM	HC	39	.	.	.	.	.	.	LP	PVS1, PM2		-	-			1	1	1	1
Dysferlinopathy	254130; 253601; 606768	DYSF	chr2-71894607-C-T	chr2	71894607	C	T	NM_001130987.2	Missense	c.5419C>T	p.Arg1807Trp	rs746243052	286151	270388	CLNSIG=Pathogenic/Likely_pathogenic	N/A	CLASS=DM	.	35	0.704	D	D	M	D	D	LP	PS4, PM3, PP1, PP3		3.18613e-05	0		1			1	1
Dysferlinopathy	254130; 253601; 606768	DYSF	chr2-71739046-T-TG	chr2	71739046	T	TG	NM_001130987.2	Frameshift	c.457dupG	p.Ala153GlyfsTer16	N/A	N/A	N/A	N/A	N/A	.	HC	.	.	.	.	.	.	.	LP	PVS1, PM2		-	-			1	0	0	1
Dystrophic epidermolysis bullosa (COL7A1-related)	226600	COL7A1	chr3-48604124-AC-A	chr3	48604124	AC	A	NM_000094.3	Frameshift	c.8272delG	p.Val2758SerfsTer28	rs1553849789	503806	495453	CLNSIG=Pathogenic	N/A	.	HC	.	.	.	.	.	.	.	LP	PVS1, PM2		-	-		1			1	1
Dystrophic epidermolysis bullosa (COL7A1-related)	226600	COL7A1	chr3-48618019-G-A	chr3	48618019	G	A	NM_000094.3	Nonsense	c.5047C>T	p.Arg1683Ter	rs760063197	372337	359486	CLNSIG=Pathogenic	N/A	CLASS=DM	HC	41	.	.	.	.	.	.	LP	PVS1, PM2, PP5		-	-			1	1	1	1
Epilepsy, pyridoxine-dependent (Pyridoxine dependent epilepsy)	266100	ALDH7A1	chr5-125930778-T-TGGGGGGGGGGGGGGGGGGGGGGGGGGGGGGGGGGGGGGGG	chr5	125930778	T	TGGGGGGGGGGGGGGGGGGGGGGGGGGGGGGGGGGGGGGGG	NM_001201377.2	Frameshift	c.28_29insCCCCCCCCCCCCCCCCCCCCCCCCCCCCCCCCCCCCCCCC	p.Gln10ProfsTer32	N/A	N/A	N/A	N/A	N/A	.	HC	.	.	.	.	.	.	.	LP	PVS1, PM2	Y	-	-		2			2	2
Epilepsy, pyridoxine-dependent (Pyridoxine dependent epilepsy)	266100	ALDH7A1	chr5-125896802-C-A	chr5	125896802	C	A	NM_001201377.2	Frameshift	c.886G>T	p.Glu296Ter	N/A	N/A	N/A	N/A	N/A	.	HC	48	.	.	.	.	.	.	LP	PVS1, PM2		-	-			1	0	0	1
EVC2-Related Ellis-Van Creveld Syndrome	225500	EVC2	chr4-5633571-TTCCC-T	chr4	5633571	TTCCC	T	NM_147127.5	Frameshift	c.1655_1658delGGGA	p.Gly552AspfsTer2	rs1159758018	552096	543536	CLNSIG=Likely_pathogenic	N/A	CLASS=DM	HC	.	.	.	.	.	.	.	LP	PVS1, PM2		-	-		1			1	1
EVC2-Related Ellis-Van Creveld Syndrome	225500	EVC2	chr4-5570170-C-T	chr4	5570170	C	T	NM_147127.5	Splice	c.3557+1G>A	N/A	N/A	N/A	N/A	N/A	N/A	.	HC	23.9	.	.	.	.	.	.	LP	PVS1, PM2		-	-			1	0	0	1
EVC2-Related Ellis-Van Creveld Syndrome	225500	EVC2	chr4-5696060-A-G	chr4	5696060	A	G	NM_147127.5	Splice	c.450+2T>C	N/A	rs781096099	554626	543461	CLNSIG=Likely_pathogenic	N/A	.	HC	22.4	.	.	.	.	.	.	LP	PVS1, PM2		-	-			1	0	0	1
Factor V Leiden thrombophilia	227400	F5	chr1-169489788-G-A	chr1	169489788	G	A	NM_000130.5	Nonsense	c.6163C>T	p.Arg2055Ter	rs199690772	N/A	N/A	N/A	N/A	.	HC	54	.	.	.	.	.	.	LP	PVS1, PM2		-	-			1	0	0	1
Factor XI deficiency (Hemophilia C)	612416	F11	chr4-187201251-C-T	chr4	187201251	C	T	NM_000128.4	Nonsense	c.841C>T	p.Gln281Ter	rs770505620	449563	443610	CLNSIG=Pathogenic	N/A	CLASS=DM	HC	36	.	.	.	.	.	.	P	PVS1, PS4		3.18451e-05	0		2	1	1	3	3
Factor XI deficiency (Hemophilia C)	612416	F11	chr4-187192921-C-T	chr4	187192921	C	T	NM_000128.4	Nonsense	c.214C>T	p.Arg72Ter	rs773987040	N/A	N/A	N/A	N/A	CLASS=DM	HC	34	.	.	.	.	.	.	LP	PVS1, PM2		-	-			1	0	0	1
Factor XI deficiency (Hemophilia C)	612416	F11	chr4-187201706-C-A	chr4	187201706	C	A	NM_000128.4	Nonsense	c.1107C>A	p.Tyr369Ter	rs773905328	189115	186690	CLNSIG=Pathogenic/Likely_pathogenic	N/A	CLASS=DM	HC	34	0.212	.	.	.	.	.	P	PVS1, PP1, PP5		3.18532e-05	0.000641849			1	0	0	1
Familial dysautonomia	223900	ELP1	chr9-111665902-GA-G	chr9	111665902	GA	G	NM_003640.5	Frameshift	c.1690delT	p.Ser564ProfsTer6	N/A	N/A	N/A	N/A	N/A	.	HC	.	.	.	.	.	.	.	LP	PVS1, PM2		-	-			1	0	0	1
Fanconi Anemia Complementation, Group A	227650	FANCA	chr16-89845259-C-G	chr16	89845259	C	G	NM_000135.4	Splice	c.1777-1G>C	N/A	rs755104393	550567	548680	CLNSIG=Likely_pathogenic	N/A	.	HC	24.4	.	.	.	.	.	.	P	PVS1, PP1, PP5		-	-		1			1	1
Fanconi Anemia Complementation, Group A	227650	FANCA	chr16-89828376-C-CA	chr16	89828376	C	CA	NM_000135.4	Frameshift	c.2832dupT	p.Ala945CysfsTer6	N/A	1071066	1063813	CLNSIG=Pathogenic	N/A	.	HC	.	.	.	.	.	.	.	LP	PVS1, PM2		-	-		1			1	1
Fanconi Anemia Complementation, Group A	227650	FANCA	chr16-89845219-ACT-A	chr16	89845219	ACT	A	NM_000135.4	Frameshift	c.1814_1815delAG	p.Glu605ValfsTer7	rs759899153	456085	466935	CLNSIG=Pathogenic	N/A	.	HC	.	.	.	.	.	.	.	LP	PVS1, PM2		-	-		1			1	1
Fanconi anemia, complementation group C	227645	FANCC	chr9-98011448-C-CT	chr9	98011448	C	CT	NM_000136.3	Frameshift	c.125dupA	p.Glu43GlyfsTer8	rs1248886497	N/A	N/A	N/A	N/A	.	HC	.	.	.	.	.	.	.	LP	PVS1, PM2		-	-		1			1	1
FKRP-Related Disorders	613153; 606612; 607155	FKRP	chr19-47259252-A-G	chr19	47259252	A	G	NM_001039885.3	Missense	c.545A>G	p.Tyr182Cys	rs543163491	282247	266484	CLNSIG=Pathogenic/Likely_pathogenic	N/A	CLASS=DM	.	23.3	0.844	D	B	L	D	D	LP	PS4, PM3, PP1, PP3, PP5		0.000161854	0.00320924	Y	2			2	2
FKTN-Related muscular dystrophy (including Walker-Warburg Syndrome)	253800; 613152; 611000	FKTN	chr9-108366699-TAAAG-T	chr9	108366699	TAAAG	T	NM_006731.2	Frameshift	c.576_579delAGAA	p.Lys192AsnfsTer47	N/A	N/A	N/A	N/A	N/A	.	HC	.	.	.	.	.	.	.	LP	PVS1, PM2		-	-		1			1	1
FKTN-Related muscular dystrophy (including Walker-Warburg Syndrome)	253800; 613152; 611000	FKTN	chr9-108382282-A-G	chr9	108382282	A	G	NM_006731.2	Missense	c.1112A>G	p.Tyr371Cys	rs119464998	3215	18254	CLNSIG=Conflicting_interpretations_of_pathogenicity	CLNSIGCONF=Likely_pathogenic(2),Uncertain_significance(1)	CLASS=DM	.	24.4	0.439	D	D	M	D	D	LP	PS3, PM2, PP1, PP3		-	-			1	1	1	1
Fructose intolerance, hereditary	229600	ALDOB	chr9-104184173-G-A	chr9	104184173	G	A	NM_000035.4	Missense	c.1013C>T	p.Ala338Val	rs77718928	188739	186775	CLNSIG=Pathogenic/Likely_pathogenic	N/A	CLASS=DM	.	34	0.920	D	D	H	D	D	LP	PS3, PM3, PP1, PP3		9.55901e-05	0		2			2	2
Gaucher disease, type III	231000	GBA	chr1-155208006-T-C	chr1	155208006	T	C	NM_001005742.3	Missense	c.680A>G	p.Asn227Ser	rs364897	4314	19353	CLNSIG=Pathogenic/Likely_pathogenic	N/A	CLASS=DM	.	0.013	0.494	T	B	L	D	D	P	PM3_verystrong, PM2, PM5, PS3_supporting, PP4, PP1		-	-			1	1	1	1
Gitelman syndrome (SLC12A3-related)	263800	SLC12A3	chr16-56899326-C-T	chr16	56899326	C	T	NM_000339.3	Missense	c.179C>T	p.Thr60Met	rs371443644	101514	107257	CLNSIG=Pathogenic	N/A	CLASS=DM	.	27.1	0.899	D	D	M	D	D	P	PS3, PS4, PM3		0.000127388	0.0025641		1	1	1	2	2
Gitelman syndrome (SLC12A3-related)	263800	SLC12A3	chr16-56914054-G-A	chr16	56914054	G	A	NM_000339.3	Missense	c.1456G>A	p.Asp486Asn	rs753523115	642516	644774	CLNSIG=Pathogenic	N/A	CLASS=DM	.	28.1	0.805	D	D	H	D	D	LP	PS4, PP1, PP3, PP5		-	-			2	2	2	2
Gitelman syndrome (SLC12A3-related)	263800	SLC12A3	chr16-56903640-G-A	chr16	56903640	G	A	NM_000339.3	Splice	c.506-1G>A	N/A	rs201555148	448398	441908	CLNSIG=Pathogenic	N/A	CLASS=DM	HC	24.4	.	.	.	.	.	.	P	PVS1, PM2, PM3, PP1		-	-			1	0	0	1
Glutaric acidemia I	231670	GCDH	chr19-13004345-G-A	chr19	13004345	G	A	NM_000159.4	Missense	c.383G>A	p.Arg128Gln	rs755586631	189063	187037	CLNSIG=Pathogenic/Likely_pathogenic	N/A	CLASS=DM	.	25.5	0.947	D	D	M	D	D	LP	PS4, PM2, PP3, PP5		-	-		1	1	0	1	2
Glutaric acidemia I	231670	GCDH	chr19-13008224-G-A	chr19	13008224	G	A	NM_000159.4	Missense	c.1064G>A	p.Arg355His	rs748275416	459947	469404	CLNSIG=Pathogenic	N/A	CLASS=DM	.	34	0.960	D	D	M	D	D	P	PS4, PM2, PM3, PM5, PP3		-	-			1	1	1	1
Glutaric acidemia IIC	231680	ETFDH	chr4-159603421-G-A	chr4	159603421	G	A	NM_004453.4	Missense	c.250G>A	p.Ala84Thr	rs121964954	12028	27067	CLNSIG=Pathogenic	N/A	CLASS=DM	.	33	0.886	D	D	M	D	D	P	PS3, PS4, PP1, PP3		6.37471e-05	0.0012837	Y	1	1	1	2	2
Glutaric acidemia IIC	231680	ETFDH	chr4-159627503-C-T	chr4	159627503	C	T	NM_004453.4	Missense	c.1448C>T	p.Pro483Leu	rs377656387	31602	40286	CLNSIG=Pathogenic	N/A	CLASS=DM	.	34	0.973	D	D	M	D	D	P	PS3, PS4, PM2		-	-			1	0	0	1
Glycine Encephalopathy	605899	GCSH	chr16-81118115-GCT-G	chr16	81118115	GCT	G	NM_004483.5	Frameshift	c.375_376delAG	p.Glu125AspfsTer15	N/A	N/A	N/A	N/A	N/A	.	HC	.	.	.	.	.	.	.	LP	PVS1, PM2	Y	-	-		1			1	1
Glycogen storage disease II (also known as Pompe Disease)	232300	GAA	chr17-78081415-C-T	chr17	78081415	C	T	NM_001079804.3	Missense	c.752C>T	p.Ser251Leu	rs200856561	325781	346310	CLNSIG=Conflicting_interpretations_of_pathogenicity	CLNSIGCONF=Likely_benign(1),Likely_pathogenic(1),Uncertain_significance(3)	.	.	10.99	0.197	T	B	M	D	N	LP	PS3, PM3, PP4		0.000382629	0.00192308			3	3	3	3
Glycogen storage disease II (also known as Pompe Disease)	232300	GAA	chr17-78081424-C-T	chr17	78081424	C	T	NM_001079804.3	Missense	c.761C>T	p.Ser254Leu	rs577915581	325782	330447	CLNSIG=Conflicting_interpretations_of_pathogenicity	CLNSIGCONF=Likely_pathogenic(2),Pathogenic(1),Uncertain_significance(2)	.	.	29.3	0.606	D	D	H	D	D	P	PS3, PS4, PM3, PP3		9.5706e-05	0.00192555			3	3	3	3
Glycogen storage disease II (also known as Pompe Disease)	232300	GAA	chr17-78086721-C-A	chr17	78086721	C	A	NM_001079804.3	Missense	c.1935C>A	p.Asp645Glu	rs28940868	4029	19068	CLNSIG=Pathogenic	N/A	CLASS=DM	.	29.0	0.800	D	D	H	D	D	P	PS3, PM3, PM5, PP3, PP4		0.000191314	0.00384615	Y		3	3	3	3
Glycogen storage disease II (also known as Pompe Disease)	232300	GAA	chr17-78092467-G-T	chr17	78092467	G	T	NM_001079804.3	Nonsense	c.2662G>T	p.Glu888Ter	rs765718882	578595	571734	CLNSIG=Pathogenic	N/A	CLASS=DM	HC	35	.	.	.	.	.	.	P	PVS1, PM2, PM3		-	-		1	1	0	1	2
Glycogen storage disease II (also known as Pompe Disease)	232300	GAA	chr17-78082294-C-T	chr17	78082294	C	T	NM_001079804.3	Missense	c.1082C>T	p.Pro361Leu	rs755253527	403712	390687	CLNSIG=Pathogenic/Likely_pathogenic	N/A	CLASS=DM	.	33	0.951	D	D	H	D	D	LP	PS3, PM2, PM3, PP3		-	-		1			1	1
Glycogen storage disease II (also known as Pompe Disease)	232300	GAA	chr17-78078930-CG-C	chr17	78078930	CG	C	NM_001079804.3	Splice	c.546+1delG	N/A	N/A	N/A	N/A	N/A	N/A	.	HC	.	.	.	.	.	.	.	LP	PVS1, PM2		-	-			1	1	1	1
Glycogen storage disease II (also known as Pompe Disease)	232300	GAA	chr17-78081615-A-G	chr17	78081615	A	G	NM_001079804.3	Missense	c.875A>G	p.Tyr292Cys	rs1057516600	370577	358491	CLNSIG=Pathogenic/Likely_pathogenic	N/A	CLASS=DM	.	27.5	0.916	D	D	H	D	D	P	PS3, PM2, PM3, PP3, PP4		-	-			1	1	1	1
Glycogen storage disease type V	232600	PYGM	chr11-64517847-C-T	chr11	64517847	C	T	NM_005609.4	Splice	c.2177+1G>A	N/A	rs751875471	N/A	N/A	N/A	N/A	.	HC	26.8	.	.	.	.	.	.	LP	PVS1, PM2		-	-			2	2	2	2
Glycogen storage disease type V	232600	PYGM	chr11-64526158-A-AAT	chr11	64526158	A	AAT	NM_005609.4	Frameshift	c.261_262insAT	p.Leu88IlefsTer2	N/A	N/A	N/A	N/A	N/A	.	HC	.	.	.	.	.	.	.	LP	PVS1, PM2		-	-		1			1	1
Glycogen storage disease type V	232600	PYGM	chr11-64527237-TTGCGG-T	chr11	64527237	TTGCGG	T	NM_005609.4	Frameshift	c.129_133delCCGCA	p.Asp43GlufsTer33	N/A	N/A	N/A	N/A	N/A	.	HC	.	.	.	.	.	.	.	LP	PVS1, PM2		-	-		1			1	1
Glycogen storage disease type V	232600	PYGM	chr11-64521386-G-A	chr11	64521386	G	A	NM_005609.4	Nonsense	c.1204C>T	p.Gln402Ter	N/A	N/A	N/A	N/A	N/A	.	HC	37	.	.	.	.	.	.	LP	PVS1, PM2		-	-			1	1	1	1
Glycogen Storage Disease, Type Ia	232200	G6PC	chr17-41063017-G-T	chr17	41063017	G	T	NM_000151.4	Synonymous	c.648G>T	p.Leu216=	rs80356484	12003	27042	CLNSIG=Pathogenic/Likely_pathogenic	N/A	CLASS=DM	.	.	.	.	.	.	.	.	P	PS3, PS4, PP1		-	-		5	2	2	7	7
Glycogen Storage Disease, Type Ia	232200	G6PC	chr17-41063391-T-A	chr17	41063391	T	A	NM_000151.4	Missense	c.1022T>A	p.Ile341Asn	rs387906505	12009	38395	CLNSIG=Pathogenic	N/A	CLASS=DM	.	31	0.797	D	P	M	T	D	LP	PS3, PM3, PP1, PP3		-	-		2	1	1	3	3
Glycogen Storage Disease, Type Ia	232200	G6PC	chr17-41055965-G-A	chr17	41055965	G	A	NM_000151.4	Missense	c.248G>A	p.Arg83His	rs1801176	38300	27048	CLNSIG=Pathogenic	N/A	CLASS=DM	.	34	0.936	D	D	H	D	D	P	PS3, PS4, PM5, PP3		3.18878e-05	0.000641849		1	1	1	2	2
Glycogen Storage Disease, Type Ia	232200	G6PC	chr17-41055976-TG-T	chr17	41055976	TG	T	NM_000151.4	Frameshift	c.262delG	p.Val88PhefsTer14	rs755612674	643470	645913	CLNSIG=Pathogenic	N/A	CLASS=DM	HC	.	.	.	.	.	.	.	LP	PVS1, PM2		-	-		1			1	1
Glycogen Storage Disease, Type Ia	232200	G6PC	chr17-41055964-C-T	chr17	41055964	C	T	NM_000151.4	Missense	c.247C>T	p.Arg83Cys	rs1801175	11998	27037	CLNSIG=Pathogenic	N/A	CLASS=DM	.	35	0.829	D	D	H	D	D	P	PS3, PS4, PP1, PP4		0.000223101	0			1	1	1	1
Glycogen Storage Disease, Type III	232400	AGL	chr1-100381990-T-G	chr1	100381990	T	G	NM_000642.3	Nonsense	c.4284T>G	p.Tyr1428Ter	N/A	N/A	N/A	N/A	N/A	CLASS=DM	HC	41	.	.	.	.	.	.	LP	PVS1, PM2		-	-			1	1	1	1
GM1-Gangliosidosis	230500; 230600; 230000	GLB1	chr3-33099675-AT-A	chr3	33099675	AT	A	NM_000404.4	Frameshift	c.638delA	p.Asp213ValfsTer16	N/A	N/A	N/A	N/A	N/A	.	HC	.	.	.	.	.	.	.	LP	PVS1, PM2		-	-		1			1	1
GM1-Gangliosidosis	230500; 230600; 230000	GLB1	chr3-33058311-G-A	chr3	33058311	G	A	NM_000404.4	Nonsense	c.1369C>T	p.Arg457Ter	rs72555359	924	15963	CLNSIG=Pathogenic	N/A	CLASS=DM	HC	42	.	.	.	.	.	.	P	PVS1, PS4, PM2		-	-			1	0	0	1
GRACILE syndrome	603358	BCS1L	chr2-219526619-C-T	chr2	219526619	C	T	NM_001079866.2	Nonsense	c.598C>T	p.Arg200Ter	rs776838028	374395	361172	CLNSIG=Pathogenic	N/A	CLASS=DM?	HC	37	.	.	.	.	.	.	P	PVS1, PM2, PP5		-	-		1			1	1
Hb Beta Chain-Related Hemoglobinopathy (including Beta Thalassemia and Sickle Cell Disease)	613985; 603903	HBB	chr11-5247992-CAAAG-C	chr11	5247992	CAAAG	C	NM_000518.5	Frameshift	c.126_129delCTTT	p.Phe42LeufsTer19	rs80356821	15417	30456	CLNSIG=Pathogenic/Likely_pathogenic	N/A	CLASS=DM	HC	.	.	.	.	.	.	.	P	PVS1, PS4		9.558e-05	0.001923	Y	9	6	6	15	15
Hb Beta Chain-Related Hemoglobinopathy (including Beta Thalassemia and Sickle Cell Disease)	613985; 603903	HBB	chr11-5248250-A-C	chr11	5248250	A	C	NM_000518.5	Start loss	c.2T>G	p.Met1Arg	rs33941849	15434	30473	CLNSIG=Pathogenic	N/A	CLASS=DM	.	24.8	0.891	D	D	.	D	D	LP	PVS1_moderate, PS4, PM2		-	-		1			1	1
Hb Beta Chain-Related Hemoglobinopathy (including Beta Thalassemia and Sickle Cell Disease)	613985; 603903	HBB	chr11-5247904-C-CT	chr11	5247904	C	CT	NM_000518.5	Frameshift	c.217dupA	p.Ser73LysfsTer2	rs33969853	15419	30458	CLNSIG=Pathogenic/Likely_pathogenic	N/A	CLASS=DM	HC	.	.	.	.	.	.	.	LP	PVS1, PM2, PP5		-	-		1			1	1
Hereditary hemochromatosis (TFR2-related)	604250	TFR2	chr7-100218702-C-CG	chr7	100218702	C	CG	NM_003227.4	Frameshift	c.2183dupC	p.Phe729ValfsTer63	N/A	944552	924527	CLNSIG=Likely_pathogenic	N/A	.	HC	.	.	.	.	.	.	.	LP	PVS1, PM2		-	-		1			1	1
Hereditary hemochromatosis (TFR2-related)	604250	TFR2	chr7-100225529-C-A	chr7	100225529	C	A	NM_003227.4	Splice	c.1605+1G>T	N/A	N/A	N/A	N/A	N/A	N/A	.	HC	24.3	.	.	.	.	.	.	LP	PVS1, PM2		-	-			1	0	0	1
Herlitz Junctional Epidermolysis Bullosa	226700	LAMB3	chr1-209790864-C-T	chr1	209790864	C	T	NM_000228.3	Nonsense	c.3119G>A	p.Trp1040Ter	rs1057516759	370778	357029	CLNSIG=Pathogenic/Likely_pathogenic	N/A	.	HC	37	.	.	.	.	.	.	LP	PVS1, PM2		-	-		2	1	1	3	3
Herlitz Junctional Epidermolysis Bullosa	226700	LAMC2	chr1-183196833-G-A	chr1	183196833	G	A	NM_005562.3	Splice	c.1468+1G>A	N/A	N/A	N/A	N/A	N/A	N/A	.	HC	26.8	.	.	.	.	.	.	LP	PVS1, PM2		-	-			1	1	1	1
Herlitz Junctional Epidermolysis Bullosa	226700	LAMA3	chr18-21293904-C-A	chr18	21293904	C	A	NM_198129.4	Nonsense	c.315C>A	p.Cys105Ter	rs1377516022	N/A	N/A	N/A	N/A	.	HC	36	.	.	.	.	.	.	LP	PVS1, PM2		-	-			1	1	1	1
Herlitz Junctional Epidermolysis Bullosa	226700	LAMA3	chr18-21353505-T-G	chr18	21353505	T	G	NM_198129.3	Nonsense	c.1227T>G	p.Tyr409Ter	N/A	N/A	N/A	N/A	N/A	.	HC	.	.	.	.	.	.	.	LP	PVS1, PM2		-	-			1	1	1	1
Herlitz Junctional Epidermolysis Bullosa	226700	LAMA3	chr18-21513900-G-A	chr18	21513900	G	A	NM_198129.3	Splice	c.8862+1G>A	N/A	N/A	N/A	N/A	N/A	N/A	.	HC	24.0	.	.	.	.	.	.	LP	PVS1, PM2		-	-			1	1	1	1
Herlitz Junctional Epidermolysis Bullosa	226700	LAMC2	chr1-183184602-C-T	chr1	183184602	C	T	NM_005562.3	Nonsense	c.283C>T	p.Arg95Ter	rs80356683	14555	29594	CLNSIG=Pathogenic	N/A	CLASS=DM	HC	36	.	.	.	.	.	.	P	PVS1, PM2, PP4, PP5		-	-			1	0	0	1
Hermansky-Pudlak syndrome (HPS1-related)	203300	HPS1	chr10-100186986-T-TG	chr10	100186986	T	TG	NM_000195.5	Frameshift	c.972dupC	p.Met325HisfsTer128	rs281865082	5278	20317	CLNSIG=Pathogenic/Likely_pathogenic	N/A	CLASS=DM	HC	.	.	.	.	.	.	.	P	PVS1, PS4, PM3, PP1		-	-		1			1	1
Hermansky-Pudlak syndrome (HPS3-related)	614072	HPS3	chr3-148847525-C-G	chr3	148847525	C	G	NM_032383.5	Nonsense	c.15C>G	p.Tyr5Ter	rs753185316	627248	615329	CLNSIG=Pathogenic	N/A	.	HC	36	.	.	.	.	.	.	LP	PVS1, PM2		-	-		1			1	1
Hermansky-Pudlak syndrome (HPS3-related)	614072	HPS3	chr3-148863173-C-T	chr3	148863173	C	T	NM_032383.5	Nonsense	c.1003C>T	p.Gln335Ter	rs1174849391	N/A	N/A	N/A	N/A	.	HC	36	.	.	.	.	.	.	LP	PVS1, PM2		-	-			1	0	0	1
HMG-CoA synthase-2 deficiency	605911	HMGCS2	chr1-120298049-C-G	chr1	120298049	C	G	NM_005518.4	Splice	c.1187+1G>C	N/A	rs764706394	590814	581744	CLNSIG=Likely_pathogenic	N/A	.	HC	24.4	.	.	.	.	.	.	P	PVS1, PM2, PM3	Y	-	-			1	1	1	1
Holocarboxylase Synthetase Deficiency (Part of Multiple Carboxylase Deficiency (MCD) in HA)	253270	HLCS	chr21-38137471-G-A	chr21	38137471	G	A	NM_001242785.2	Missense	c.1522C>T	p.Arg508Trp	rs119103229	1909	16948	CLNSIG=Pathogenic	N/A	CLASS=DM	.	26.2	0.897	D	D	H	D	D	P	PS3, PS4, PP3		-	-		1	2	2	3	3
Holocarboxylase Synthetase Deficiency (Part of Multiple Carboxylase Deficiency (MCD) in HA)	253270	HLCS	chr21-38308962-AC-A	chr21	38308962	AC	A	NM_001242785.2	Frameshift	c.782delG	p.Gly261ValfsTer20	rs771944310	203777	200375	CLNSIG=Pathogenic	N/A	CLASS=DM	HC	.	.	.	.	.	.	.	P	PVS1, PS4, PM2, PP5		-	-		1			1	1
Homocystinuria-megaloblastic anemia, cblG complementation type (Cobalamin G deficiency in TID)	250940	MTR	chr1-236959023-AC-A	chr1	236959023	AC	A	NM_000254.2	Frameshift	c.22delC	p.Leu8CysfsTer7	N/A	N/A	N/A	N/A	N/A	.	HC	.	.	.	.	.	.	.	LP	PVS1, PM2	Y	-	-			1	1	1	1
Hurler Syndrome (Mucopolysaccharidosis Ih; MPS1-H)	607014	IDUA	chr4-997234-GCGCCCCGAGAAGC-G	chr4	997234	GCGCCCCGAGAAGC	G	NM_000203.5	Frameshift	c.1632_1644del	p.Glu545GlyfsTer11	N/A	N/A	N/A	N/A	N/A	.	HC	.	.	.	.	.	.	.	LP	PVS1, PM2		-	-		1			1	1
Hurler Syndrome (Mucopolysaccharidosis Ih; MPS1-H)	607014	IDUA	chr4-998117-C-T	chr4	998117	C	T	NM_000203.5	Missense	c.1898C>T	p.Ser633Leu	rs886043347	556406	543239	CLNSIG=Pathogenic	N/A	CLASS=DM	.	32	0.840	D	D	M	D	D	P	PS3, PS4, PM2, PP3		-	-		1			1	1
Hurler Syndrome (Mucopolysaccharidosis Ih; MPS1-H)	607014	IDUA	chr4-996121-T-G	chr4	996121	T	G	NM_000203.5	Missense	c.1037T>G	p.Leu346Arg	rs121965033	11927	26966	CLNSIG=Pathogenic	N/A	CLASS=DM	.	26.4	0.962	D	D	M	D	D	P	PS3, PM2, PM3, PP3, PP4		-	-			1	0	0	1
Hyperinsulinemic hypoglycemia, familial, 1	256450	ABCC8	chr11-17429962-G-A	chr11	17429962	G	A	NM_000352.6	Nonsense	c.2797C>T	p.Arg933Ter	rs570388861	188864	186815	CLNSIG=Pathogenic/Likely_pathogenic	N/A	CLASS=DM	HC	39	.	.	.	.	.	.	P	PVS1, PS4, PM2, PM3		3.18613e-05	0			1	0	0	1
Hyperornithinemia-hyperammonemia-homocitrullinemia syndrome (HHH syndrome)	238970	SLC25A15	chr13-41383712-C-T	chr13	41383712	C	T	NM_014252.4	Missense	c.815C>T	p.Thr272Ile	rs121908535	5999	21038	CLNSIG=Likely_pathogenic	N/A	CLASS=DM	.	33	0.880	D	D	M	T	D	LP	PS3, PM3, PP3, PP4		3.18492e-05	0.000641849		2			2	2
Hyperoxaluria, primary, type 1	259900	AGXT	chr2-241808403-G-A	chr2	241808403	G	A	NM_000030.3	Missense	c.121G>A	p.Gly41Arg	rs121908523	5644	20683	CLNSIG=Pathogenic	N/A	CLASS=DM	.	23.2	0.748	T	D	M	D	D	LP	PS3, PM2, PM3, PP3		-	-			1	0	0	1
Hyperoxaluria, primary, type II	260000	GRHPR	chr9-37432131-CTG-C	chr9	37432131	CTG	C	NM_012203.2	Frameshift	c.864_865delTG	p.Val289AspfsTer22	rs180177321	162020	171741	CLNSIG=Pathogenic	N/A	CLASS=DM	HC	.	.	.	.	.	.	.	P	PVS1_Strong, PS4, PP1		-	-		3			3	3
Hyperoxaluria, primary, type II	260000	GRHPR	chr9-37436696-C-T	chr9	37436696	C	T	NM_012203.2	Missense	c.904C>T	p.Arg302Cys	rs180177322	162022	171743	CLNSIG=Likely_pathogenic	N/A	CLASS=DM	.	34	0.793	D	D	H	D	D	LP	PS3, PM2		3.18512e-05	0			1	0	0	1
Hyperoxaluria, primary, type III	613616	HOGA1	chr10-99344577-C-G	chr10	99344577	C	G	NM_138413.4	Nonsense	c.117C>G	p.Tyr39Ter	N/A	N/A	N/A	N/A	N/A	.	HC	.	.	.	.	.	.	.	LP	PVS1, PM2		-	-			1	1	1	1
Hyperphenylalaninemia, BH4-deficient, A (6-Pyruvoyl-Tetrahydropterin Synthase Deficiency)	261640	PTS	chr11-112103901-C-T	chr11	112103901	C	T	NM_000317.3	Missense	c.259C>T	p.Pro87Ser	rs104894276	480	15519	CLNSIG=Pathogenic	N/A	CLASS=DM	.	21.3	0.501	T	P	M	D	D	P	PS1, PS3, PS4, PP3		-	-		1	1	1	2	2
Hyperphenylalaninemia, BH4-deficient, A (6-Pyruvoyl-Tetrahydropterin Synthase Deficiency)	261640	PTS	chr11-112103928-G-A	chr11	112103928	G	A	NM_000317.3	Missense	c.286G>A	p.Asp96Asn	rs104894280	484	15523	CLNSIG=Pathogenic	N/A	CLASS=DM	.	31	0.817	D	D	M	D	D	P	PS3, PS4, PM2, PP3		-	-			2	1	1	2
Hyperphenylalaninemia, BH4-deficient, A (6-Pyruvoyl-Tetrahydropterin Synthase Deficiency)	261640	PTS	chr11-112099388-A-G	chr11	112099388	A	G	NM_000317.3	Missense	c.155A>G	p.Asn52Ser	rs104894275	479	15518	CLNSIG=Pathogenic	N/A	CLASS=DM	.	26.6	0.801	D	D	M	D	D	LP	PS4, PM3, PP1, PP3		3.18776e-05	0.000642674			1	0	0	1
Hyperphenylalaninemia, BH4-deficient, C (DHPR deficiency)	261630	QDPR	chr4-17503450-G-A	chr4	17503450	G	A	NM_000320.3	Nonsense	c.328C>T	p.Gln110Ter	N/A	N/A	N/A	N/A	N/A	.	HC	39	.	.	.	.	.	.	LP	PVS1, PM2	Y	-	-			1	1	1	1
Hypophosphatasia	241500; 241510	ALPL	chr1-21900274-T-C	chr1	21900274	T	C	NM_000478.6	Missense	c.979T>C	p.Phe327Leu	rs121918010	13673	28712	CLNSIG=Pathogenic/Likely_pathogenic	N/A	CLASS=DM	.	33	0.991	D	D	H	D	D	P	PS3, PS4, PP3		9.56023e-05	0.00192308		1	2	2	3	3
Hypophosphatasia	241500; 241510	ALPL	chr1-21900272-GCTT-G	chr1	21900272	GCTT	G	NM_000478.6	Inframe	c.984_986delCTT	p.Phe328del	rs753338851	654922	627357	CLNSIG=Pathogenic/Likely_pathogenic	N/A	CLASS=DM	.	.	.	.	.	.	.	.	P	PS3, PS4, PM2, PM3, PM4		-	-		1			1	1
Hypophosphatasia	241500; 241510	ALPL	chr1-21900291-AG-A	chr1	21900291	AG	A	NM_000478.6	Frameshift	c.997+1delG	N/A	N/A	N/A	N/A	N/A	N/A	.	HC	.	.	.	.	.	.	.	LP	PVS1, PM2		-	-			1	1	1	1
Hypophosphatasia	241500; 241510	ALPL	chr1-21889712-G-A	chr1	21889712	G	A	NM_000478.6	Missense	c.407G>A	p.Arg136His	rs121918011	13675	28714	CLNSIG=Pathogenic	N/A	CLASS=DM	.	24.8	0.698	T	P	M	D	N	P	PS3, PS4, PP3		6.37308e-05	0			2	0	0	2
Ichthyosis, congenital, autosomal recessive 1	242300	TGM1	chr14-24730985-G-A	chr14	24730985	G	A	NM_000112.4	Missense	c.424C>T	p.Arg142Cys	rs121918716	12483	27522	CLNSIG=Pathogenic/Likely_pathogenic	N/A	CLASS=DM	.	29.9	0.966	D	D	M	D	D	P	PS3, PS4, PM2, PP3		-	-		1			1	1
Infantile neuroaxonal dystrophy 1	256600	PLA2G6	chr22-38528924-C-A	chr22	38528924	C	A	NM_003560.4	Missense	c.991G>T	p.Asp331Tyr	rs199935023	30371	39328	CLNSIG=Pathogenic	N/A	CLASS=DM	.	34	0.662	D	D	M	T	D	LP	PS3, PM3, PP1, PP3		9.55536e-05	0.00192308	Y		2	2	2	2
Infantile neuroaxonal dystrophy 1	256600	PLA2G6	chr22-38522377-C-T	chr22	38522377	C	T	NM_003560.4	Splice	c.1427+1G>A	N/A	rs750939090	437465	431023	CLNSIG=Pathogenic/Likely_pathogenic	N/A	CLASS=DM	HC	23.8	.	.	.	.	.	.	LP	PVS1, PM2		-	-			1	0	0	1
Infantile neuroaxonal dystrophy 1	256600	PLA2G6	chr22-38565226-G-A	chr22	38565226	G	A	NM_003560.4	Nonsense	c.208C>T	p.Arg70Ter	rs886039552	265449	260265	CLNSIG=Pathogenic	N/A	CLASS=DM	HC	37	0.140	D	.	.	T	D	LP	PVS1, PM2		3.18532e-05	0			1	0	0	1
Isovaleric acidemia	243500	IVD	chr15-40699841-G-C	chr15	40699841	G	C	NM_002225.5	Missense	c.149G>C	p.Arg50Pro	rs2229311	188922	186929	CLNSIG=Pathogenic/Likely_pathogenic	N/A	CLASS=DM	.	34	0.957	D	D	H	D	D	LP	PM2, PM5, PP1, PP3, PP4, PP5		-	-		1			1	1
Krabbe Disease	245200	GALC	chr14-88406259-A-G	chr14	88406259	A	G	NM_000153.4	Missense	c.1901T>C	p.Leu634Ser	rs138577661	225368	227363	CLNSIG=Conflicting_interpretations_of_pathogenicity	CLNSIGCONF=Benign(1),Likely_pathogenic(3),Pathogenic(4)	CLASS=DM	.	25.7	0.910	D	D	M	D	D	P	PS3, PS4, PM3, PP3		0.000286953	0.00582147		13	22	9	22	35
Krabbe Disease	245200	GALC	chr14-88411975-C-T	chr14	88411975	C	T	NM_000153.4	Missense	c.1592G>A	p.Arg531His	rs200378205	167119	177147	CLNSIG=Pathogenic/Likely_pathogenic	N/A	CLASS=DM	.	29.4	0.908	D	D	M	D	D	LP	PS3, PM3, PP3		3.18715e-05	0			2	2	2	2
Leber congenital amaurosis 10/ CEP290-related disorders	611755	CEP290	chr12-88471692-G-A	chr12	88471692	G	A	NM_025114.4	Nonsense	c.5368C>T	p.Gln1790Ter	N/A	N/A	N/A	N/A	N/A	.	HC	38	.	.	.	.	.	.	LP	PVS1, PM2		-	-			1	1	1	1
Leber congenital amaurosis 10/ CEP290-related disorders	611755	CEP290	chr12-88505544-A-C	chr12	88505544	A	C	NM_025114.4	Nonsense	c.2144T>G	p.Leu715Ter	rs1231122388	N/A	N/A	N/A	N/A	CLASS=DM	HC	40	.	.	.	.	.	.	P	PVS1, PM2, PP1		-	-			1	1	1	1
Leber congenital amaurosis 10/ CEP290-related disorders	611755	CEP290	chr12-88478545-G-A	chr12	88478545	G	A	NM_025114.4	Nonsense	c.4522C>T	p.Arg1508Ter	rs749439750	217639	214328	CLNSIG=Pathogenic	N/A	CLASS=DM	HC	41	.	.	.	.	.	.	P	PVS1, PM2, PP5		-	-			1	0	0	1
Leber congenital amaurosis 13	612712	RDH12	chr14-68193801-CT-C	chr14	68193801	CT	C	NM_152443.3	Frameshift	c.554delT	p.Phe185SerfsTer93	N/A	N/A	N/A	N/A	N/A	.	HC	.	.	.	.	.	.	.	LP	PVS1, PM2		-	-			1	1	1	1
Leber congenital amaurosis 8/ CRB1-related disorders	613835	CRB1	chr1-197404669-G-T	chr1	197404669	G	T	NM_201253.3	Nonsense	c.3676G>T	p.Gly1226Ter	rs757740068	438080	431570	CLNSIG=Pathogenic	N/A	.	HC	.	.	.	.	.	.	.	P	PVS1, PP1, PP5		-	-			1	1	1	1
Lipoid Congenital Adrenal Hyperplasia	201710	STAR	chr8-38001900-C-T	chr8	38001900	C	T	NM_000349.3	Nonsense	c.749G>A	p.Trp250Ter	rs104894087	8991	24030	CLNSIG=Pathogenic	N/A	CLASS=DM	HC	45	.	.	.	.	.	.	P	PVS1_strong, PS4, PM2, PP1		-	-			1	1	1	1
Lipoid Congenital Adrenal Hyperplasia	201710	STAR	chr8-38001877-G-A	chr8	38001877	G	A	NM_000349.3	Nonsense	c.772C>T	p.Gln258Ter	rs104894085	8987	24026	CLNSIG=Pathogenic	N/A	CLASS=DM	HC	40	0.068	.	.	.	.	.	LP	PS4, PVS1_moderate		-	-			1	0	0	1
Lysinuric protein intolerance	222700	SLC7A7	chr14-23243215-TGA-T	chr14	23243215	TGA	T	NM_001126105.3	Frameshift	c.1354_1355delTC	p.Ser452ArgfsTer15	N/A	N/A	N/A	N/A	N/A	.	HC	.	.	.	.	.	.	.	LP	PVS1_Strong, PM2		-	-		1			1	1
Mannosidosis, alpha-, types I and II (Alpha-Mannosidosis)	248500	MAN2B1	chr19-12759988-C-G	chr19	12759988	C	G	NM_000528.4	Missense	c.2398G>C	p.Gly800Arg	rs398123456	208273	204494	CLNSIG=Conflicting_interpretations_of_pathogenicity	CLNSIGCONF=Pathogenic(1),Uncertain_significance(1)	CLASS=DM	.	32	0.963	D	D	H	D	D	LP	PS3, PM2, PP3		-	-		1			1	1
Mannosidosis, alpha-, types I and II (Alpha-Mannosidosis)	248500	MAN2B1	chr19-12760746-G-A	chr19	12760746	G	A	NM_000528.4	Missense	c.2248C>T	p.Arg750Trp	rs80338680	1687	16726	CLNSIG=Pathogenic	N/A	CLASS=DM	.	32	0.740	D	D	H	T	D	P	PS3, PS4, PM3, PP4		0.000781148	0			1	1	1	1
Mannosidosis, alpha-, types I and II (Alpha-Mannosidosis)	248500	MAN2B1	chr19-12768351-AGCACAGC-A	chr19	12768351	AGCACAGC	A	NM_000528.4	Frameshift	c.1321_1327delGCTGTGC	p.Ala441SerfsTer34	rs1257298486	N/A	N/A	N/A	N/A	.	HC	.	.	.	.	.	.	.	LP	PVS1, PM2		-	-			1	0	0	1
Maple syrup urine disease, type II	248600	DBT	chr1-100680441-G-A	chr1	100680441	G	A	NM_001918.4	Nonsense	c.871C>T	p.Arg291Ter	rs398123675	94015	99917	CLNSIG=Pathogenic	N/A	CLASS=DM	HC	38	.	.	.	.	.	.	LP	PVS1, PM2		-	-			1	0	0	1
Metachromatic leukodystrophy	250100	ARSA	chr22-51065323-TG-G	chr22	51065323	TG	T	NM_001085425.3	Frameshift	c.622delC	p.His208MetfsTer46	rs1555900900	556571	549126	CLNSIG=Pathogenic/Likely_pathogenic	N/A	CLASS=DM	HC	.	.	.	.	.	.	.	P	PVS1, PM2, PP4, PP5		-	-		1			1	1
Metachromatic leukodystrophy	250100	ARSA	chr22-51063874-G-GT	chr22	51063874	G	GT	NM_001085425.3	Frameshift	c.1228dupA	p.Thr410AsnfsTer17	N/A	N/A	N/A	N/A	N/A	.	HC	.	.	.	.	.	.	.	LP	PVS1, PM2		-	-			1	0	0	1
Methylmalonic Acidemia, cblA type (Cobalamin A deficiency in TID)	251100	MMAA	chr4-146560724-C-T	chr4	146560724	C	T	NM_172250.3	Nonsense	c.433C>T	p.Arg145Ter	rs104893851	3160	18199	CLNSIG=Pathogenic/Likely_pathogenic	N/A	CLASS=DM	HC	39	.	.	.	.	.	.	P	PVS1, PS4, PM2, PP5		0.000127502	0		1			1	1
Methylmalonic aciduria and homocystinuria, cblC type (Cobalamin C deficiency in TID)	277400	MMACHC	chr1-45974004-CAA-C	chr1	45974004	CAA	C	NM_015506.3	Frameshift	c.398_399delAA	p.Gln133ArgfsTer5	rs746135357	553801	541241	CLNSIG=Pathogenic	N/A	CLASS=DM	HC	.	.	.	.	.	.	.	P	PVS1, PS4, PP1, PP5		-	-		4			4	4
Methylmalonic aciduria and homocystinuria, cblC type (Cobalamin C deficiency in TID)	277400	MMACHC	chr1-45974693-CAGA-C	chr1	45974693	CAGA	C	NM_015506.3	Inframe	c.658_660delAAG	p.Lys220del	rs398124296	95707	101604	CLNSIG=Pathogenic	N/A	CLASS=DM	.	.	.	.	.	.	.	.	LP	PS3, PM4, PP1		-	-		3	2	0	3	5
Methylmalonic aciduria and homocystinuria, cblC type (Cobalamin C deficiency in TID)	277400	MMACHC	chr1-45966005-A-G	chr1	45966005	A	G	NM_015506.3	Start loss	c.1A>G	p.Met1Val	rs758477536	381577	365372	CLNSIG=Pathogenic	N/A	.	.	25.7	0.749	D	P	.	D	N	P	PVS1_supp, PS4, PM2, PP1, PP5		-	-		1			1	1
Methylmalonic aciduria and homocystinuria, cblC type (Cobalamin C deficiency in TID)	277400	MMACHC	chr1-45974001-C-T	chr1	45974001	C	T	NM_015506.3	Nonsense	c.394C>T	p.Arg132Ter	rs121918241	1423	16462	CLNSIG=Pathogenic	N/A	CLASS=DM	HC	40	.	.	.	.	.	.	P	PVS1_strong, PS4, PM3		-	-			1	1	1	1
Methylmalonic aciduria and homocystinuria, cblC type (Cobalamin C deficiency in TID)	277400	MMACHC	chr1-45966084-A-G	chr1	45966084	A	G	NM_015506.3	Missense	c.80A>G	p.Gln27Arg	rs546099787	552467	541098	CLNSIG=Pathogenic	N/A	CLASS=DM	.	20.9	0.572	T	B	N	D	N	LP	PS4, PM2, PM3		-	-			2	0	0	2
Methylmalonic aciduria and homocystinuria, cblC type (Cobalamin C deficiency in TID)	277400	MMACHC	chr1-45974604-G-GT	chr1	45974604	G	GT	NM_015506.3	Frameshift	c.567dupT	p.Ile190TyrfsTer13	rs1463495909	556708	541135	CLNSIG=Pathogenic	N/A	CLASS=DM	HC	.	.	.	.	.	.	.	P	PVS1_strong, PS4, PM2		-	-			2	0	0	2
Methylmalonic aciduria and homocystinuria, cblC type (Cobalamin C deficiency in TID)	277400	MMACHC	chr1-45974520-G-A	chr1	45974520	G	A	NM_015506.3	Missense	c.482G>A	p.Arg161Gln	rs121918243	1425	16464	CLNSIG=Pathogenic	N/A	CLASS=DM	.	34	0.956	D	D	M	D	D	P	PS3, PS4, PP3		6.3743e-05	0			1	0	0	1
Methylmalonic Aciduria due to Methylmalonyl-CoA Mutase Deficiency	251000	MMUT	chr6-49409685-C-T	chr6	49409685	C	T	NM_000255.4	Splice	c.1677-1G>A	N/A	rs754369323	550012	543691	CLNSIG=Pathogenic	N/A	CLASS=DM	HC	25.8	.	.	.	.	.	.	P	PVS1, PS4, PP5		-	-		4	1	1	5	5
Methylmalonic Aciduria due to Methylmalonyl-CoA Mutase Deficiency	251000	MMUT	chr6-49419231-C-T	chr6	49419231	C	T	NM_000255.4	Missense	c.1280G>A	p.Gly427Asp	rs753288303	218990	216044	CLNSIG=Pathogenic	N/A	CLASS=DM	.	29.6	0.994	D	D	H	D	D	LP	PS4, PM3, PP1, PP3, PP5		3.18573e-05	0.000641849		3	2	2	5	5
Methylmalonic Aciduria due to Methylmalonyl-CoA Mutase Deficiency	251000	MMUT	chr6-49407994-A-AT	chr6	49407994	A	AT	NM_000255.4	Frameshift	c.1880dupA	p.His627GlnfsTer2	N/A	N/A	N/A	N/A	N/A	.	HC	.	.	.	.	.	.	.	P	PVS1, PM2		-	-		1			1	1
Methylmalonic Aciduria due to Methylmalonyl-CoA Mutase Deficiency	251000	MMUT	chr6-49409584-C-A	chr6	49409584	C	A	NM_000255.4	Nonsense	c.1777G>T	p.Glu593Ter	rs148285323	558328	543689	CLNSIG=Likely_pathogenic	N/A	CLASS=DM	HC	45	.	.	.	.	.	.	P	PVS1, PM2, PP5		-	-		1			1	1
Methylmalonic Aciduria due to Methylmalonyl-CoA Mutase Deficiency	251000	MMUT	chr6-49403213-G-A	chr6	49403213	G	A	NM_000255.4	Missense	c.2080C>T	p.Arg694Trp	rs777758903	218996	216039	CLNSIG=Pathogenic	N/A	CLASS=DM	.	35	0.924	D	D	H	D	D	P	PS3, PM2, PM3, PP3, PP4		-	-			1	0	0	1
Mitochondrial DNA depletion syndrome (MPV17-related)	256810	MPV17	chr2-27535443-G-A	chr2	27535443	G	A	NM_002437.5	Missense	c.293C>T	p.Pro98Leu	rs267607258	38355	46918	CLNSIG=Pathogenic	N/A	CLASS=DM	.	29.6	0.914	D	D	H	D	D	LP	PS3, PM2, PM3, PP3		3.18674e-05	0		1			1	1
Mucolipidosis II alpha/beta	252500	GNPTAB	chr12-102147187-G-A	chr12	102147187	G	A	NM_024312.5	Nonsense	c.3565C>T	p.Arg1189Ter	rs137852897	2764	17803	CLNSIG=Pathogenic	N/A	CLASS=DM	HC	42	.	.	.	.	.	.	P	PVS1, PS4, PM2		-	-			1	1	1	1
Mucolipidosis II alpha/beta	252500	GNPTAB	chr12-102158001-C-CT	chr12	102158001	C	CT	NM_024312.5	Frameshift	c.2693dupA	p.Tyr899ValfsTer21	rs281864999	39057	47660	CLNSIG=Pathogenic	N/A	CLASS=DM	HC	.	.	.	.	.	.	.	LP	PVS1, PM2		-	-			1	0	0	1
Mucolipidosis II alpha/beta	252500	GNPTAB	chr12-102164872-C-A	chr12	102164872	C	A	NM_024312.5	Nonsense	c.835G>T	p.Glu279Ter	N/A	N/A	N/A	N/A	N/A	CLASS=DM	HC	38	.	.	.	.	.	.	LP	PVS1, PM2		-	-			1	0	0	1
Mucolipidosis II alpha/beta	252500	GNPTAB	chr12-102174334-C-A	chr12	102174334	C	A	NM_024312.5	Splice	c.636+1G>T	N/A	rs746175107	N/A	N/A	N/A	N/A	.	HC	26.1	.	.	.	.	.	.	LP	PVS1, PM2		-	-			1	0	0	1
Mucolipidosis III Gamma	252605	GNPTG	chr16-1412536-G-T	chr16	1412536	G	T	NM_032520.5	Splice	c.609+1G>T	N/A	rs1260510628	N/A	N/A	N/A	N/A	.	HC	23.2	.	.	.	.	.	.	LP	PVS1, PM2		-	-			1	1	1	1
Mucopolysaccharidosis type IIIA (Sanfilippo A; MPS IIIA)	252900	SGSH	chr17-78188471-C-T	chr17	78188471	C	T	NM_000199.5	Missense	c.449G>A	p.Arg150Gln	rs104894638	5113	20152	CLNSIG=Pathogenic/Likely_pathogenic	N/A	CLASS=DM	.	30	0.265	D	D	M	D	D	P	PS3, PS4, PM2, PP3		3.18654e-05	0			1	0	0	1
Mucopolysaccharidosis type IIIB (Sanfilippo B; MPS IIIB)	252920	NAGLU	chr17-40695717-C-T	chr17	40695717	C	T	NM_000263.4	Missense	c.1693C>T	p.Arg565Trp	rs104894597	1567	16606	CLNSIG=Pathogenic	N/A	CLASS=DM	.	33	0.910	D	D	H	D	D	P	PS3, PS4, PP1, PP3, PP4		9.55475e-05	0.000641026		2			2	2
Mucopolysaccharidosis type IIIC (Sanfilippo C; MPS IIIC)	252930	HGSNAT	chr8-43037305-C-T	chr8	43037305	C	T	NM_152419.3	Missense	c.1030C>T	p.Arg344Cys	rs121908285	1237	16276	CLNSIG=Pathogenic/Likely_pathogenic	N/A	CLASS=DM	.	34	0.263	D	D	H	D	D	P	PS3, PS4, PM2, PP3		-	-			1	1	1	1
Mucopolysaccharidosis type IIIC (Sanfilippo C; MPS IIIC)	252930	HGSNAT	chr8-43037323-C-T	chr8	43037323	C	T	NM_152419.3	Nonsense	c.1048C>T	p.Gln350Ter	rs752939204	638471	626178	CLNSIG=Pathogenic	N/A	.	HC	37	0.186	.	.	.	.	.	LP	PVS1, PM2		-	-			1	0	0	1
Multiple sulfatase deficiency	272200	SUMF1	chr3-4458868-G-A	chr3	4458868	G	A	NM_182760.4	Nonsense	c.784C>T	p.Gln262Ter	N/A	N/A	N/A	N/A	N/A	.	HC	40	.	.	.	.	.	.	LP	PVS1, PM2		-	-			1	1	1	1
Muscular dystrophy, limb-girdle, autosomal recessive 1 (Calpainopathy in Counsyl)	253600	CAPN3	chr15-42702630-A-G	chr15	42702630	A	G	NM_000070.3	Missense	c.2120A>G	p.Asp707Gly	rs200379491	468648	465015	CLNSIG=Pathogenic/Likely_pathogenic	N/A	CLASS=DM	.	29.2	0.966	T	D	M	D	D	LP	PS4, PM3, PP3, PP4		0.000127413	0.0025641			3	1	1	3
Muscular dystrophy, limb-girdle, autosomal recessive 1 (Calpainopathy in Counsyl)	253600	CAPN3	chr15-42702844-G-A	chr15	42702844	G	A	NM_000070.3	Missense	c.2243G>A	p.Arg748Gln	rs587780290	128570	134019	CLNSIG=Pathogenic/Likely_pathogenic	N/A	CLASS=DM	.	35	0.724	D	D	M	T	D	LP	PS3, PM2, PM3, PP3		3.18532e-05	0			1	1	1	1
Muscular dystrophy, limb-girdle, autosomal recessive 3 (Alpha-Sarcoglycanopathy (including Limb-Girdle Muscular Dystrophy, Type 2D) in counsyl)	608099	SGCA	chr17-48245012-T-TC	chr17	48245012	T	TC	NM_000023.4	Frameshift	c.229dupC	p.Arg77ProfsTer28	rs1342319346	N/A	N/A	N/A	N/A	.	HC	.	.	.	.	.	.	.	LP	PVS1, PM2		-	-		1			1	1
Myasthenic syndrome, congenital, 11, associated with acetylcholine receptor deficiency	616326	RAPSN	chr11-47460384-G-T	chr11	47460384	G	T	NM_005055.5	Nonsense	c.1065C>A	p.Cys355Ter	N/A	947985	926266	CLNSIG=Pathogenic	N/A	.	HC	35	0.534	.	.	.	.	.	LP	PVS1, PM2		-	-			1	1	1	1
Nemaline myopathy 2, autosomal recessive	256030	NEB	chr2-152374832-T-TA	chr2	152374832	T	TA	NM_004543.5	Frameshift	c.17696dupT	p.Val5900SerfsTer8	N/A	N/A	N/A	N/A	N/A	.	HC	.	.	.	.	.	.	.	LP	PVS1, PM2		-	-			1	1	1	1
Nemaline myopathy 2, autosomal recessive	256030	NEB	chr2-152507087-C-T	chr2	152507087	C	T	NM_004543.5	Splice	c.7227+1G>A	N/A	rs1459939417	N/A	N/A	N/A	N/A	.	HC	26.9	.	.	.	.	.	.	LP	PVS1, PM2		-	-			1	1	1	1
Nemaline myopathy 2, autosomal recessive	256030	NEB	chr2-152370831-C-T	chr2	152370831	C	T	NM_004543.5	Splice	c.18024+1G>A	N/A	rs112450383	N/A	N/A	N/A	N/A	.	HC	27.6	.	.	.	.	.	.	LP	PVS1, PM2		-	-			1	0	0	1
Nephrotic syndrome, type 1 (Finnish Congenital Nephrosis)	256300	NPHS1	chr19-36335043-TCA-T	chr19	36335043	TCA	T	NM_004646.3	Frameshift	c.2172_2173delTG	p.Glu725GlyfsTer25	rs386833906	56466	71105	CLNSIG=Likely_pathogenic	N/A	CLASS=DM	HC	.	.	.	.	.	.	.	LP	PVS1, PM2		-	-		2			2	2
Nephrotic syndrome, type 1 (Finnish Congenital Nephrosis)	256300	NPHS1	chr19-36322580-A-AC	chr19	36322580	A	AC	NM_004646.3	Frameshift	c.3250dupG	p.Val1084GlyfsTer12	rs386833935	56497	71136	CLNSIG=Pathogenic	N/A	CLASS=DM	HC	.	.	.	.	.	.	.	P	PVS1, PS4, PM2		-	-		1			1	1
Nephrotic syndrome, type 1 (Finnish Congenital Nephrosis)	256300	NPHS1	chr19-36322665-C-T	chr19	36322665	C	T	NM_004646.3	Splice	c.3167-1G>A	N/A	rs1009762900	558530	549348	CLNSIG=Likely_pathogenic	N/A	.	HC	24.0	.	.	.	.	.	.	LP	PVS1, PM2, PP5		-	-		1			1	1
Nephrotic syndrome, type 1 (Finnish Congenital Nephrosis)	256300	NPHS1	chr19-36337029-TCCACGCTG-T	chr19	36337029	TCCACGCTG	T	NM_004646.3	Frameshift	c.1500_1507delCAGCGTGG	p.Ser501GlufsTer44	N/A	N/A	N/A	N/A	N/A	.	HC	.	.	.	.	.	.	.	LP	PVS1, PM2		-	-		1			1	1
Nephrotic syndrome, type 1 (Finnish Congenital Nephrosis)	256300	NPHS1	chr19-36322645-C-CCCCG	chr19	36322645	C	CCCCG	NM_004646.3	Frameshift	c.3185_3186insCGGG	p.Leu1063GlyfsTer34	N/A	N/A	N/A	N/A	N/A	.	HC	.	.	.	.	.	.	.	LP	PVS1, PM2		-	-			1	1	1	1
Nephrotic syndrome, type 1 (Finnish Congenital Nephrosis)	256300	NPHS1	chr19-36342163-C-T	chr19	36342163	C	T	NM_004646.3	Splice	c.397+1G>A	N/A	N/A	N/A	N/A	N/A	N/A	.	HC	24.8	.	.	.	.	.	.	LP	PVS1, PM2		-	-			1	1	1	1
Nephrotic syndrome, type 2	600995	NPHS2	chr1-179544834-C-A	chr1	179544834	C	A	NM_014625.4	Nonsense	c.166G>T	p.Glu56Ter	rs1167223941	555448	540698	CLNSIG=Likely_pathogenic	N/A	.	HC	35	.	.	.	.	.	.	LP	PVS1, PM2		-	-		1			1	1
Nephrotic syndrome, type 2	600995	NPHS2	chr1-179521754-CTT-C	chr1	179521754	CTT	C	NM_014625.4	Frameshift	c.855_856delAA	p.Arg286ThrfsTer17	rs749740335	188823	186603	CLNSIG=Pathogenic/Likely_pathogenic	N/A	CLASS=DM	HC	.	.	.	.	.	.	.	P	PVS1, PS4, PM2		-	-		1			1	1
Nephrotic syndrome, type 2	600995	NPHS2	chr1-179526160-A-G	chr1	179526160	A	G	NM_014625.4	Splice	c.738+2T>C	N/A	rs1212702104	553546	540696	CLNSIG=Likely_pathogenic	N/A	CLASS=DM	HC	24.7	.	.	.	.	.	.	LP	PVS1, PM2		-	-			1	0	0	1
Neuronal ceroid-lipofuscinosis (MFSD8-related)	610951	MFSD8	chr4-128842747-AT-A	chr4	128842747	AT	A	NM_152778.3	Frameshift	c.1281delA	p.Leu428Ter	N/A	N/A	N/A	N/A	N/A	.	HC	.	.	.	.	.	.	.	LP	PVS1, PM2		-	-			1	1	1	1
Niemann-Pick disease, type A	257200	SMPD1	chr11-6412852-C-T	chr11	6412852	C	T	NM_000543.5	Missense	c.557C>T	p.Pro186Leu	rs1057517195	371341	357983	CLNSIG=Pathogenic	N/A	CLASS=DM	.	26.5	0.758	D	D	M	D	D	P	PS3, PS4, PM2, PP3		3.2002e-05	0		1			1	1
Niemann-Pick disease, type A	257200	SMPD1	chr11-6415766-TGCC-T	chr11	6415766	TGCC	T	NM_000543.5	Inframe	c.1829_1831delGCC	p.Arg610del	rs120074118	198093	195254	CLNSIG=Pathogenic	N/A	CLASS=DM	.	.	.	.	.	.	.	.	P	PS3, PS4, PM4		-	-		1			1	1
Niemann-Pick disease, type A	257200	SMPD1	chr11-6412793-CT-C	chr11	6412793	CT	C	NM_000543.5	Frameshift	c.499delT	p.Cys167ValfsTer90	N/A	992681	980618	CLNSIG=Pathogenic	N/A	.	HC	.	.	.	.	.	.	.	LP	PVS1, PM2		-	-			1	0	0	1
Niemann-Pick disease, type C1	257220	NPC1	chr18-21136598-G-GGGAA	chr18	21136598	G	GGGAA	NM_000271.5	Frameshift	c.181_184dupTTCC	p.Pro62LeufsTer15	rs1567965982	N/A	N/A	N/A	N/A	.	HC	.	.	.	.	.	.	.	P	PVS1, PM2		-	-		1			1	1
Niemann-Pick disease, type C1	257220	NPC1	chr18-21123451-G-T	chr18	21123451	G	T	NM_000271.5	Nonsense	c.2213C>A	p.Ser738Ter	rs777286835	242482	213649	CLNSIG=Pathogenic	N/A	CLASS=DM	HC	45	.	.	.	.	.	.	P	PVS1, PS4, PM2		-	-			1	1	1	1
Niemann-Pick disease, type C1	257220	NPC1	chr18-21136498-GAA-G	chr18	21136498	GAA	G	NM_000271.5	Frameshift	c.1033_1034delTT	p.Phe345LeufsTer34	rs1057516950	371030	358537	CLNSIG=Likely_pathogenic	N/A	.	HC	.	.	.	.	.	.	.	LP	PVS1, PM2		-	-			1	1	1	1
Niemann-Pick disease, type C1	257220	NPC1	chr18-21123432-TAC-T	chr18	21123432	TAC	T	NM_000271.5	Frameshift	c.2230_2231delGT	p.Val744SerfsTer27	rs483352882	132896	136645	CLNSIG=Likely_pathogenic	N/A	CLASS=DM	HC	.	.	.	.	.	.	.	LP	PVS1, PM2		-	-			1	0	0	1
Nonaka myopathy (also known as Inclusion Body Myopathy 2)	605820	GNE	chr9-36246117-T-A	chr9	36246117	T	A	NM_001128227.3	Missense	c.620A>T	p.Asp207Val	rs139425890	41233	49657	CLNSIG=Pathogenic/Likely_pathogenic	N/A	CLASS=DM	.	23.6	0.800	D	B	L	D	D	P	PS3, PS4, PP3		3.18451e-05	0.000641849		2			2	2
Nonaka myopathy (also known as Inclusion Body Myopathy 2)	605820	GNE	chr9-36233983-G-A	chr9	36233983	G	A	NM_001128227.3	Nonsense	c.1009C>T	p.Arg337Ter	rs1057516374	370285	357800	CLNSIG=Pathogenic/Likely_pathogenic	N/A	CLASS=DM	HC	37	.	.	.	.	.	.	LP	PVS1, PM2		3.18512e-05	0		1			1	1
Pendred Syndrome	274600	SLC26A4	chr7-107323898-A-G	chr7	107323898	A	G	NM_000441.2	Splice	c.919-2A>G	N/A	rs111033313	4840	19879	CLNSIG=Pathogenic	N/A	CLASS=DM	HC	24.8	.	.	.	.	.	.	P	PVS1, PP1_Strong, PM3_VeryStrong, BS1		0.000414	0.008333	Y	10	18	10	20	28
Pendred Syndrome	274600	SLC26A4	chr7-107350577-A-G	chr7	107350577	A	G	NM_000441.2	Missense	c.2168A>G	p.His723Arg	rs121908362	4825	19864	CLNSIG=Pathogenic/Likely_pathogenic	N/A	.	.	26.8	0.933	D	D	L	D	D	P	PS3, PS4, PM3, PP3		6.36821e-05	0.00128205		2	3	0	2	5
Pendred Syndrome	274600	SLC26A4	chr7-107344827-C-T	chr7	107344827	C	T	NM_000441.2	Nonsense	c.2086C>T	p.Gln696Ter	rs752807925	189164	186741	CLNSIG=Pathogenic/Likely_pathogenic	N/A	CLASS=DM	HC	41	.	.	.	.	.	.	LP	PVS1, PM2		-	-		1	1	1	2	2
Pendred Syndrome	274600	SLC26A4	chr7-107330648-C-T	chr7	107330648	C	T	NM_000441.2	Missense	c.1229C>T	p.Thr410Met	rs111033220	43498	52668	CLNSIG=Pathogenic	N/A	CLASS=DM	.	33	0.907	D	D	M	D	D	P	PM3_Verystrong, PP1_Strong, PP3, PS3_supp, PM2_Supp, PP4		6.37024e-05	0		1			1	1
Pendred Syndrome	274600	SLC26A4	chr7-107338487-T-TC	chr7	107338487	T	TC	NM_000441.2	Frameshift	c.1547dupC	p.Ser517PhefsTer10	rs786204450	188759	186736	CLNSIG=Pathogenic/Likely_pathogenic	N/A	CLASS=DM	HC	.	.	.	.	.	.	.	LP	PVS1, PM2		-	-		1			1	1
Pendred Syndrome	274600	SLC26A4	chr7-107338557-G-A	chr7	107338557	G	A	NM_000441.2	Splice	c.1614+1G>A	N/A	rs111033312	43516	52685	CLNSIG=Pathogenic	N/A	CLASS=DM	HC	22.8	.	.	.	.	.	.	P	PVS1, PS4, PM2		-	-			1	1	1	1
Pendred Syndrome	274600	SLC26A4	chr7-107303803-C-T	chr7	107303803	C	T	NM_000441.2	Missense	c.227C>T	p.Pro76Leu	rs1345175795	551009	544361	CLNSIG=Likely_pathogenic	N/A	CLASS=DM	.	32	0.813	D	D	M	D	D	LP	PM2, PM3, PP3, PP4		-	-			1	0	0	1
Pendred Syndrome	274600	SLC26A4	chr7-107342443-G-C	chr7	107342443	G	C	NM_000441.2	Missense	c.1975G>C	p.Val659Leu	rs200455203	188889	186740	CLNSIG=Pathogenic/Likely_pathogenic	N/A	CLASS=DM	.	25.6	0.616	D	B	M	D	N	P	PM3_VeryStrong, PS4, PP4_moderate, PM2_supp		6.36943e-05	0.0012837			1	0	0	1
Peroxisome biogenesis disorder 1A (Zellweger)	214100	PEX1	chr7-92147068-G-GA	chr7	92147068	G	GA	NM_000466.3	Frameshift	c.760dupT	p.Ser254PhefsTer5	rs1554375511	557794	544642	CLNSIG=Likely_pathogenic	N/A	CLASS=DM	HC	.	.	.	.	.	.	.	LP	PVS1, PM2		-	-		2			2	2
Peroxisome biogenesis disorder 1A (Zellweger)	214100	PEX1	chr7-92136318-GT-G	chr7	92136318	GT	G	NM_000466.3	Frameshift	c.1792delA	p.Thr598GlnfsTer11	rs886037783	224324	226053	CLNSIG=Pathogenic	N/A	CLASS=DM	HC	.	.	.	.	.	.	.	LP	PVS1, PM2		-	-		1			1	1
Peroxisome biogenesis disorder 1A (Zellweger)	214100	PEX1	chr7-92146932-G-GTT	chr7	92146932	G	GTT	NM_000466.3	Frameshift	c.895_896dupAA	p.Asn299LysfsTer27	N/A	N/A	N/A	N/A	N/A	.	HC	.	.	.	.	.	.	.	LP	PVS1, PM2		-	-			1	1	1	1
Phenylketonuria (Phenylalanine Hydroxylase Deficiency)	261600	PAH	chr12-103246714-G-A	chr12	103246714	G	A	NM_000277.3	Missense	c.721C>T	p.Arg241Cys	rs76687508	102803	108539	CLNSIG=Pathogenic	N/A	CLASS=DM	.	25.7	0.857	D	D	M	D	D	P	PS3, PM3_strong, PM2, PP4_moderate, PP3		9.55779e-05	0.00192308	Y	5	4	1	6	9
Phenylketonuria (Phenylalanine Hydroxylase Deficiency)	261600	PAH	chr12-103234270-C-T	chr12	103234270	C	T	NM_000277.3	Missense	c.1223G>A	p.Arg408Gln	rs5030859	612	15651	CLNSIG=Pathogenic	N/A	CLASS=DM	.	34	0.909	D	D	H	D	D	P	PS3, PM3_strong, PP4_moderate, PP3		6.37511e-05	0		4	1	0	4	5
Phenylketonuria (Phenylalanine Hydroxylase Deficiency)	261600	PAH	chr12-103246597-C-T	chr12	103246597	C	T	NM_000277.3	Missense	c.838G>A	p.Glu280Lys	rs62508698	580	15619	CLNSIG=Pathogenic	N/A	CLASS=DM	.	34	0.970	D	D	H	D	D	P	PS3, PM3_verystrong, PM5, PP3, PP4		6.36943e-05	0			1	1	1	1
Phenylketonuria (Phenylalanine Hydroxylase Deficiency)	261600	PAH	chr12-103260419-C-T	chr12	103260419	C	T	NM_000277.3	Missense	c.464G>A	p.Arg155His	rs199475663	102686	108422	CLNSIG=Pathogenic	N/A	CLASS=DM	.	35	0.948	D	D	H	D	D	P	PP4_Moderate, PM3_strong, PM2, PP3, PP1		3.1841e-05	0.000641849			1	1	1	1
Phenylketonuria (Phenylalanine Hydroxylase Deficiency)	261600	PAH	chr12-103246707-C-T	chr12	103246707	C	T	NM_000277.3	Missense	c.728G>A	p.Arg243Gln	rs62508588	591	15630	CLNSIG=Pathogenic	N/A	CLASS=DM	.	35	0.940	D	D	M	D	D	P	PS3, PM3_verystrong, PP3, PP4		-	-			2	0	0	2
Phenylketonuria (Phenylalanine Hydroxylase Deficiency)	261600	PAH	chr12-103234237-T-C	chr12	103234237	T	C	NM_000277.3	Missense	c.1256A>G	p.Gln419Arg	rs752255985	552488	547131	CLNSIG=Pathogenic/Likely_pathogenic	N/A	CLASS=DM	.	24.5	0.847	T	P	M	D	D	P	PS3, PM2, PM3, PP4_Moderate, PP3		-	-			1	0	0	1
Phenylketonuria (Phenylalanine Hydroxylase Deficiency)	261600	PAH	chr12-103234255-C-G	chr12	103234255	C	G	NM_000277.3	Missense	c.1238G>C	p.Arg413Pro	rs79931499	592	15631	CLNSIG=Pathogenic	N/A	CLASS=DM	.	26.0	0.895	D	P	H	D	D	P	PS3, PM2, PP4_Moderate, PP3, PM3		-	-			1	0	0	1
Phenylketonuria (Phenylalanine Hydroxylase Deficiency)	261600	PAH	chr12-103260442-C-T	chr12	103260442	C	T	NM_000277.3	Splice	c.442-1G>A	N/A	rs62514907	594	15633	CLNSIG=Pathogenic	N/A	CLASS=DM	HC	26.7	.	.	.	.	.	.	P	PM2, PVS1, PP4_Moderate		-	-			1	0	0	1
POLG-Related Disorders	258450	POLG	chr15-89864088-G-A	chr15	89864088	G	A	NM_001126131.2	Missense	c.2890C>T	p.Arg964Cys	rs201477273	206537	202949	CLNSIG=Conflicting_interpretations_of_pathogenicity	CLNSIGCONF=Benign(1),Likely_pathogenic(3),Pathogenic(3),Uncertain_significance(2)	CLASS=DM	.	34	0.970	D	D	M	D	D	LP	PS3, PM3, PP3		0.000573285	0.0115385			23	19	19	23
POLG-Related Disorders	258450	POLG	chr15-89862470-TTC-T	chr15	89862470	TTC	T	NM_001126131.2	Frameshift	c.3091_3092delGA	p.Glu1031AsnfsTer15	rs1555452607	458710	465356	CLNSIG=Pathogenic	N/A	.	HC	.	.	.	.	.	.	.	LP	PVS1, PM2		-	-		1			1	1
Polycystic kidney disease 4, with or without hepatic disease	263200	PKHD1	chr6-51910887-A-G	chr6	51910887	A	G	NM_138694.4	Missense	c.2507T>C	p.Val836Ala	rs199568593	632491	620237	CLNSIG=Pathogenic/Likely_pathogenic	N/A	CLASS=DM	.	22.1	0.841	D	D	M	D	D	LP	PM3, PP1, PP3, PP4, PP5		3.18451e-05	0.000641026		2	5	3	5	7
Polycystic kidney disease 4, with or without hepatic disease	263200	PKHD1	chr6-51732796-CCAGA-C	chr6	51732796	CCAGA	C	NM_138694.4	Frameshift	c.7594_7597delTCTG	p.Ser2532GlyfsTer46	N/A	N/A	N/A	N/A	N/A	.	HC	.	.	.	.	.	.	.	LP	PVS1, PM2		-	-		1			1	1
Polycystic kidney disease 4, with or without hepatic disease	263200	PKHD1	chr6-51768842-T-A	chr6	51768842	T	A	NM_138694.4	Splice	c.6809-2A>T	N/A	rs1340926191	649517	651568	CLNSIG=Pathogenic/Likely_pathogenic	N/A	.	HC	23.8	.	.	.	.	.	.	LP	PVS1, PM2		-	-			1	1	1	1
Polycystic kidney disease 4, with or without hepatic disease	263200	PKHD1	chr6-51947999-G-A	chr6	51947999	G	A	NM_138694.4	Missense	c.107C>T	p.Thr36Met	rs137852944	4108	19147	CLNSIG=Pathogenic/Likely_pathogenic	N/A	CLASS=DM	.	30	0.749	D	D	M	D	D	P	PS4, PM3, PP1, PP3, PP4, PP5		0.0010195	0			1	0	0	1
Polymicrogyria (ADGRG1-related)	606854; 615752	ADGRG1	chr16-57689353-CG-C	chr16	57689353	CG	C	NM_005682.7	Frameshift	c.812delG	p.Arg271GlnfsTer52	N/A	N/A	N/A	N/A	N/A	.	HC	.	.	.	.	.	.	.	LP	PVS1, PM2		-	-			1	1	1	1
Primary Ciliary Dyskinesia (DNAH5-related)	608644	DNAH5	chr5-13820493-TTCCC-T	chr5	13820493	TTCCC	T	NM_001369.2	Frameshift	c.6799_6802delGGGA	p.Gly2267ArgfsTer8	N/A	N/A	N/A	N/A	N/A	.	HC	.	.	.	.	.	.	.	LP	PVS1, PM2		-	-		1			1	1
Primary Ciliary Dyskinesia (DNAH5-related)	608644	DNAH5	chr5-13944502-G-A	chr5	13944502	G	A	NM_001369.2	Nonsense	c.46C>T	p.Arg16Ter	rs772230378	654540	633484	CLNSIG=Pathogenic	N/A	.	HC	38	.	.	.	.	.	.	LP	PVS1, PM2		-	-		1			1	1
Primary Ciliary Dyskinesia (DNAH5-related)	608644	DNAH5	chr5-13776635-G-A	chr5	13776635	G	A	NM_001369.2	Nonsense	c.9286C>T	p.Arg3096Ter	rs868444911	N/A	N/A	N/A	N/A	CLASS=DM	HC	49	.	.	.	.	.	.	LP	PVS1, PM2		-	-			1	0	0	1
Primary Ciliary Dyskinesia (DNAH5-related)	608644	DNAH5	chr5-13793819-G-A	chr5	13793819	G	A	NM_001369.2	Nonsense	c.8029C>T	p.Arg2677Ter	rs775946081	238987	239732	CLNSIG=Pathogenic	N/A	CLASS=DM	HC	50	.	.	.	.	.	.	P	PVS1, PM2, PP5		-	-			1	0	0	1
Primary Congenital Glaucoma	231300	CYP1B1	chr2-38298328-C-T	chr2	38298328	C	T	NM_000104.3	Missense	c.1169G>A	p.Arg390His	rs56010818	592512	583549	CLNSIG=Pathogenic/Likely_pathogenic	N/A	CLASS=DM	.	35	0.982	.	D	H	.	.	LP	PS4, PM3, PP3, PP4		0.000191131	0.00128205			1	1	1	1
Propionic Acidemia	606054	PCCB	chr3-136046477-C-T	chr3	136046477	C	T	NM_000532.5	Missense	c.1301C>T	p.Ala434Val	rs751538672	554490	542976	CLNSIG=Pathogenic/Likely_pathogenic	N/A	CLASS=DM	.	33	0.988	D	D	.	D	D	LP	PM3, PP1, PP3, PP5		3.187e-05	0.000641		1	1	1	2	2
Propionic Acidemia	606054	PCCA	chr13-100764140-C-T	chr13	100764140	C	T	NM_000282.4	Missense	c.229C>T	p.Arg77Trp	rs141371306	550747	546899	CLNSIG=Pathogenic/Likely_pathogenic	N/A	CLASS=DM	.	32	0.904	D	D	H	D	D	P	PS3, PM2, PM3, PP3, PP4		-	-			1	1	1	1
Pyruvate Carboxylase Deficiency	266150	PC	chr11-66617572-TG-T	chr11	66617572	TG	T	NM_022172.3	Frameshift	c.2733delC	p.Lys912ArgfsTer15	N/A	N/A	N/A	N/A	N/A	.	HC	.	.	.	.	.	.	.	LP	PVS1, PM2		-	-			1	1	1	1
Retinitis pigmentosa 25	602772	EYS	chr6-64472413-A-T	chr6	64472413	A	T	NM_001142800.2	Nonsense	c.8012T>A	p.Leu2671Ter	rs527236076	143113	152831	CLNSIG=Pathogenic	N/A	CLASS=DM	HC	37	0.094	.	.	.	.	.	LP	PVS1, PM2		-	-		1			1	1
Retinitis pigmentosa 25	602772	EYS	chr6-66094366-G-GT	chr6	66094366	G	GT	NM_001142800.2	Frameshift	c.1211dupA	p.Asn404LysfsTer3	rs764163418	636023	623857	CLNSIG=Pathogenic	N/A	CLASS=DM	HC	.	.	.	.	.	.	.	P	PVS1, PM2, PP5		-	-			1	1	1	1
Retinitis pigmentosa 26	608380	CERKL	chr2-182403964-T-TGTAA	chr2	182403964	T	TGTAA	NM_201548.5	Frameshift	c.1467_1470dupTTAC	p.Thr491LeufsTer4	rs1026405158	1075776	1059109	CLNSIG=Pathogenic	N/A	.	HC	.	.	.	.	.	.	.	LP	PVS1, PM2		-	-		1	1	1	2	2
Retinitis Pigmentosa 28	606068	FAM161A	chr2-62066675-C-T	chr2	62066675	C	T	NM_001201543.2	Nonsense	c.1464G>A	p.Trp488Ter	rs761440783	236499	238005	CLNSIG=Pathogenic	N/A	CLASS=DM?	HC	38	.	.	.	.	.	.	LP	PVS1, PM2		-	-		2			2	2
Rhizomelic chondrodysplasia punctata type 3	600121	AGPS	chr2-178301755-C-T	chr2	178301755	C	T	NM_003659.4	Nonsense	c.610C>T	p.Arg204Ter	rs1345538545	N/A	N/A	N/A	N/A	.	HC	37	.	.	.	.	.	.	LP	PVS1, PM2		-	-			1	1	1	1
Rhizomelic chondrodysplasia punctata, type 1	215100	PEX7	chr6-137166775-A-ATGCATGTGTGCCATGTTGGTGTGCTGCACCCATTAACTCATCATTTACATTGGATATATCTCCT	chr6	137166775	A	ATGCATGTGTGCCATGTTGGTGTGCTGCACCCATTAACTCATCATTTACATTGGATATATCTCCT	NM_000288.4	Frameshift	c.362_363insTGCATGTGTGCCATGTTGGTGTGCTGCACCCATTAACTCATCATTTACATTGGATATATCTCCT	p.Gln121HisfsTer26	N/A	N/A	N/A	N/A	N/A	.	HC	.	.	.	.	.	.	.	LP	PVS1, PM2		-	-			1	1	1	1
RPGRIP1L-related disorders (including Joubert syndrome 7, COACH syndrome and Meckel syndrome 5)	216360; 611560; 611561	RPGRIP1L	chr16-53682965-TG-T	chr16	53682965	TG	T	NM_015272.5	Frameshift	c.2214delC	p.Met739TrpfsTer18	N/A	N/A	N/A	N/A	N/A	.	HC	.	.	.	.	.	.	.	LP	PVS1, PM2		-	-			1	1	1	1
Salla Disease	604369	SLC17A5	chr6-74348138-C-CA	chr6	74348138	C	CA	NM_012434.5	Frameshift	c.609dupT	p.Ala204CysfsTer46	N/A	N/A	N/A	N/A	N/A	.	HC	.	.	.	.	.	.	.	LP	PVS1, PM2		-	-		1			1	1
Sandhoff disease	268800	HEXB	chr5-73981201-TG-T	chr5	73981201	TG	T	NM_000521.4	Frameshift	c.118delG	p.Ala40ArgfsTer24	rs1554034447	554151	543723	CLNSIG=Likely_pathogenic	N/A	.	HC	.	.	.	.	.	.	.	LP	PVS1, PM2		-	-			1	1	1	1
Schimke immuno-osseous dysplasia	242900	SMARCAL1	chr2-217315647-C-T	chr2	217315647	C	T	NM_014140.3	Missense	c.1930C>T	p.Arg644Trp	rs1313658611	992420	980306	CLNSIG=Pathogenic	N/A	CLASS=DM	.	35	0.962	D	D	H	D	D	LP	PS3, PM2, PP3		-	-			1	1	1	1
Segawa syndrome, recessive (Tyrosine Hydroxylase Deficiency)	605407	TH	chr11-2189844-G-A	chr11	2189844	G	A	NM_199292.3	Nonsense	c.457C>T	p.Arg153Ter	rs771610752	449110	444773	CLNSIG=Pathogenic	N/A	CLASS=DM	HC	26.4	.	.	.	.	.	.	P	PVS1, PS4		3.19285e-05	0.000641026		3			3	3
Segawa syndrome, recessive (Tyrosine Hydroxylase Deficiency)	605407	TH	chr11-2189139-G-A	chr11	2189139	G	A	NM_199292.3	Nonsense	c.694C>T	p.Gln232Ter	rs1057517423	371630	357968	CLNSIG=Pathogenic	N/A	CLASS=DM	HC	36	0.159	.	.	.	.	.	LP	PVS1, PM2		-	-		2			2	2
Segawa syndrome, recessive (Tyrosine Hydroxylase Deficiency)	605407	TH	chr11-2187711-TGCGAGAACTGC-T	chr11	2187711	TGCGAGAACTGC	T	NM_199292.3	Frameshift	c.1128_1138del	p.Gln377GlyfsTer12	rs1590166832	639906	639864	CLNSIG=Pathogenic/Likely_pathogenic	N/A	.	HC	.	.	.	.	.	.	.	LP	PVS1, PM2		-	-		1	1	1	2	2
Severe combined immunodeficiency due to ADA deficiency (Adenosine Deaminase Deficiency)	102700	ADA	chr20-43252916-AC-A	chr20	43252916	AC	A	NM_000022.4	Nonsense	c.532delG	p.Val178Ter	rs886041796	505549	497336	CLNSIG=Pathogenic/Likely_pathogenic	N/A	.	HC	.	.	.	.	.	.	.	LP	PVS1, PM2		-	-			1	1	1	1
Sjögren–Larsson syndrome	270200	ALDH3A2	chr17-19568340-CTT-C	chr17	19568340	CTT	C	NM_001031806.2	Frameshift	c.1189_1190delTT	p.Phe397ProfsTer18	N/A	N/A	N/A	N/A	N/A	.	HC	.	.	.	.	.	.	.	LP	PVS1, PM2		-	-		1			1	1
Thrombocytopenia, congenital amegakaryocytic	604498	MPL	chr1-43812115-G-C	chr1	43812115	G	C	NM_005373.3	Splice	c.981-1G>C	N/A	rs769297582	665962	650664	CLNSIG=Likely_pathogenic	N/A	.	HC	23.8	.	.	.	.	.	.	LP	PVS1, PM2		-	-		2			2	2
Tyrosinemia, Type I	276700	FAH	chr15-80465358-C-T	chr15	80465358	C	T	NM_000137.4	Nonsense	c.709C>T	p.Arg237Ter	rs769550316	437463	431016	CLNSIG=Pathogenic	N/A	CLASS=DM	HC	37	.	.	.	.	.	.	LP	PVS1, PM2		6.36861e-05	0			1	1	1	1
Usher syndrome type ID	601067	CDH23	chr10-73567281-GAA-G	chr10	73567281	GAA	G	NM_022124.6	Frameshift	c.8318_8319delAA	p.Glu2773GlyfsTer53	N/A	N/A	N/A	N/A	N/A	.	HC	.	.	.	.	.	.	.	LP	PVS1, PM2		-	-		1			1	1
Usher syndrome, type 1B	276900	MYO7A	chr11-76886511-GTGAGCAC-G	chr11	76886511	GTGAGCAC	G	NM_000260.4	Splice	c.2187+2_2187+8delTGAGCAC	N/A	rs1416744060	N/A	N/A	N/A	N/A	.	HC	.	.	.	.	.	.	.	LP	PVS1, PM2		-	-		1			1	1
Usher syndrome, type 1F	602083	PCDH15	chr10-55782690-C-CT	chr10	55782690	C	CT	NM_001142763.2	Frameshift	c.2502dupA	p.Glu835ArgfsTer54	rs757027638	370469	357858	CLNSIG=Likely_pathogenic	N/A	.	HC	.	.	.	.	.	.	.	LP	PVS1, PM2		-	-		1			1	1
Usher syndrome, type 1F	602083	PCDH15	chr10-55721522-G-GT	chr10	55721522	G	GT	NM_001142763.2	Frameshift	c.3013dupA	p.Thr1005AsnfsTer4	N/A	N/A	N/A	N/A	N/A	.	HC	.	.	.	.	.	.	.	LP	PVS1, PM2		-	-			1	0	0	1
Usher syndrome, type 2A	276901	USH2A	chr1-216419934-A-C	chr1	216419934	A	C	NM_206933.4	Missense	c.2802T>G	p.Cys934Trp	rs201527662	143179	152897	CLNSIG=Conflicting_interpretations_of_pathogenicity	CLNSIGCONF=Likely_pathogenic(2),Pathogenic(7),Uncertain_significance(3)	.	.	26.6	0.849	D	D	H	D	D	LP	PS4, PM3, PP1		0.000127372	0.0025641		4	4	1	5	8
Usher syndrome, type 2A	276901	USH2A	chr1-216595579-G-GA	chr1	216595579	G	GA	NM_206933.4	Frameshift	c.99_100insT	p.Arg34SerfsTer41	rs141672841	520636	511226	CLNSIG=Pathogenic	N/A	CLASS=DM	HC	.	.	.	.	.	.	.	P	PVS1, PM2, PM3		-	-		2	1	0	2	3
Usher syndrome, type 2A	276901	USH2A	chr1-216246634-C-T	chr1	216246634	C	T	NM_206933.4	Missense	c.5581G>A	p.Gly1861Ser	rs375668376	48535	57697	CLNSIG=Pathogenic	N/A	CLASS=DM	.	34	0.786	D	D	M	D	D	P	PS4, PM2_P, PP3, PM3_S, PP1, PP4		-	-			2	2	2	2
Usher syndrome, type 2A	276901	USH2A	chr1-216108063-TGAGCACCCAAA-T	chr1	216108063	TGAGCACCCAAA	T	NM_206933.4	Frameshift	c.7184_7194del	p.Leu2395HisfsTer19	N/A	1071743	1058613	CLNSIG=Pathogenic	N/A	CLASS=DM	HC	.	.	.	.	.	.	.	LP	PVS1, PM2		-	-		1			1	1
Usher syndrome, type 2A	276901	USH2A	chr1-216243635-C-T	chr1	216243635	C	T	NM_206933.4	Splice	c.5858-1G>A	N/A	rs397518023	48545	57707	CLNSIG=Pathogenic/Likely_pathogenic	N/A	CLASS=DM	HC	24.9	.	.	.	.	.	.	LP	PVS1, PM2		-	-		1			1	1
Usher syndrome, type 2A	276901	USH2A	chr1-216270509-GACAATCAA-G	chr1	216270509	GACAATCAA	G	NM_206933.4	Frameshift	c.4666_4673delTTGATTGT	p.Ile1557CysfsTer25	N/A	N/A	N/A	N/A	N/A	.	HC	.	.	.	.	.	.	.	LP	PVS1, PM2		-	-		1			1	1
Usher syndrome, type 2A	276901	USH2A	chr1-215848207-A-AC	chr1	215848207	A	AC	NM_206933.4	Frameshift	c.13045_13046insG	p.Ile4349SerfsTer40	rs1558048453	N/A	N/A	N/A	N/A	.	HC	.	.	.	.	.	.	.	LP	PVS1, PM2		-	-			1	1	1	1
Usher syndrome, type 2A	276901	USH2A	chr1-215853698-G-GT	chr1	215853698	G	GT	NM_206933.4	Frameshift	c.12086dupA	p.His4029GlnfsTer70	N/A	N/A	N/A	N/A	N/A	.	HC	.	.	.	.	.	.	.	LP	PVS1, PM2		-	-			1	1	1	1
Usher syndrome, type 2A	276901	USH2A	chr1-215901728-T-G	chr1	215901728	T	G	NM_206933.4	Splice	c.11712-2A>C	N/A	rs753505333	556680	540842	CLNSIG=Likely_pathogenic	N/A	.	HC	24.2	.	.	.	.	.	.	LP	PVS1, PM2		-	-			1	1	1	1
Usher syndrome, type 2A	276901	USH2A	chr1-215990440-G-A	chr1	215990440	G	A	NM_206933.4	Nonsense	c.9469C>T	p.Gln3157Ter	rs772100045	555916	541020	CLNSIG=Pathogenic	N/A	CLASS=DM	HC	37	.	.	.	.	.	.	P	PVS1, PS4, PM2		-	-			1	1	1	1
Usher syndrome, type 2A	276901	USH2A	chr1-216251430-C-T	chr1	216251430	C	T	NM_206933.4	Splice	c.5572+1G>A	N/A	rs775293551	550083	540994	CLNSIG=Pathogenic/Likely_pathogenic	N/A	CLASS=DM	HC	26.5	.	.	.	.	.	.	P	PVS1, PS3, PM2		-	-			1	1	1	1
Usher syndrome, type 2A	276901	USH2A	chr1-216420395-T-A	chr1	216420395	T	A	NM_206933.4	Nonsense	c.2341A>T	p.Arg781Ter	N/A	N/A	N/A	N/A	N/A	.	HC	36	.	.	.	.	.	.	LP	PVS1, PM2		-	-			1	1	1	1
Wilson disease	277900	ATP7B	chr13-52520505-G-A	chr13	52520505	G	A	NM_000053.4	Missense	c.2975C>T	p.Pro992Leu	rs201038679	188831	186891	CLNSIG=Pathogenic/Likely_pathogenic	N/A	CLASS=DM	.	31	0.905	D	D	H	D	D	P	PS3, PS4, PM3, PP1, PP3, PP4		3.18451e-05	0.000641026		5	1	1	6	6
Wilson disease	277900	ATP7B	chr13-52532469-C-A	chr13	52532469	C	A	NM_000053.4	Missense	c.2333G>T	p.Arg778Leu	rs28942074	3852	18891	CLNSIG=Pathogenic	N/A	CLASS=DM	.	34	0.947	D	D	M	D	D	P	PS3, PS4, PM5, PP1, PP3		9.55657e-05	0.00192308	Y	2	3	1	3	5
Wilson disease	277900	ATP7B	chr13-52523859-G-A	chr13	52523859	G	A	NM_000053.4	Missense	c.2804C>T	p.Thr935Met	rs750019452	188713	186893	CLNSIG=Pathogenic/Likely_pathogenic	N/A	CLASS=DM	.	34	0.842	D	D	M	D	D	LP	PS3, PS4, PM3, PP3		6.37186e-05	0.000641026			4	3	3	4
Wilson disease	277900	ATP7B	chr13-52515330-A-G	chr13	52515330	A	G	NM_000053.4	Missense	c.3443T>C	p.Ile1148Thr	rs60431989	37122	18902	CLNSIG=Pathogenic	N/A	CLASS=DM	.	29.6	0.979	D	D	M	D	D	P	PS3, PS4, PP1, PP3		3.18593e-05	0.000641026		2	1	1	3	3
Wilson disease	277900	ATP7B	chr13-52511706-T-C	chr13	52511706	T	C	NM_000053.4	Missense	c.3809A>G	p.Asn1270Ser	rs121907990	3859	18898	CLNSIG=Pathogenic	N/A	CLASS=DM	.	24.1	0.896	D	D	H	D	D	P	PS3, PS4, PP1, PP3		3.18553e-05	0		2			2	2
Wilson disease	277900	ATP7B	chr13-52524268-C-T	chr13	52524268	C	T	NM_000053.4	Missense	c.2605G>A	p.Gly869Arg	rs191312027	157939	167786	CLNSIG=Conflicting_interpretations_of_pathogenicity	CLNSIGCONF=Likely_pathogenic(5),Pathogenic(6),Uncertain_significance(1)	CLASS=DM	HC	34	0.876	D	D	H	D	D	LP	PS4, PM3, PP3		0.00105095	0.000641026		1	1	1	2	2
Wilson disease	277900	ATP7B	chr13-52523835-C-T	chr13	52523835	C	T	NM_000053.4	Missense	c.2828G>A	p.Gly943Asp	rs779323689	189058	186892	CLNSIG=Pathogenic/Likely_pathogenic	N/A	CLASS=DM	.	33	0.806	D	D	M	D	D	LP	PS4, PM2, PM5, PP3		9.55475e-05	0.00192555		1			1	1
Wilson disease	277900	ATP7B	chr13-52548830-C-CT	chr13	52548830	C	CT	NM_000053.4	Frameshift	c.525dupA	p.Val176SerfsTer28	rs558037268	370306	358239	CLNSIG=Pathogenic	N/A	CLASS=DM	HC	.	.	.	.	.	.	.	P	PVS1, PS4		-	-		1			1	1
Wilson disease	277900	ATP7B	chr13-52532497-T-TG	chr13	52532497	T	TG	NM_000053.4	Frameshift	c.2304dupC	p.Met769HisfsTer26	rs137853287	456552	463941	CLNSIG=Pathogenic	N/A	CLASS=DM	HC	.	.	.	.	.	.	.	P	PVS1, PS4, PM2, PP1		-	-		1			1	1
Wilson disease	277900	ATP7B	chr13-52532681-C-G	chr13	52532681	C	G	NM_000053.4	Splice	c.2122-1G>C	N/A	rs1319653818	N/A	N/A	N/A	N/A	.	HC	24.0	.	.	.	.	.	.	LP	PVS1, PM2		-	-		1			1	1
Wilson disease	277900	ATP7B	chr13-52524268-CG-C	chr13	52524268	CG	C	NM_000053.4	Frameshift	c.2604delC	p.Gly869GlufsTer4	N/A	N/A	N/A	N/A	N/A	CLASS=DM	HC	.	.	.	.	.	.	.	LP	PVS1, PM2		-	-			1	1	1	1
Wilson disease	277900	ATP7B	chr13-52523804-G-T	chr13	52523804	G	T	NM_000053.4	Nonsense	c.2859C>A	p.Tyr953Ter	N/A	N/A	N/A	N/A	N/A	.	HC	43	.	.	.	.	.	.	LP	PVS1, PM2		-	-			1	1	1	1
Wilson disease	277900	ATP7B	chr13-52523908-G-C	chr13	52523908	G	C	NM_000053.4	Missense	c.2755C>G	p.Arg919Gly	rs121907993	3857	18896	CLNSIG=Pathogenic	N/A	CLASS=DM	.	32	0.762	D	P	M	D	D	P	PS3, PS4, PM3, PP3		0.000127437	0.0025641			1	1	1	1
Wilson disease	277900	ATP7B	chr13-52523908-G-A	chr13	52523908	G	A	NM_000053.4	Missense	c.2755C>T	p.Arg919Trp	rs121907993	312386	336898	CLNSIG=Conflicting_interpretations_of_pathogenicity	CLNSIGCONF=Likely_pathogenic(2),Pathogenic(1),Uncertain_significance(1)	CLASS=DM	.	35	0.750	D	D	M	D	D	LP	PM2, PM3, PM5, PP1, PP3		-	-			1	1	1	1
Wilson disease	277900	ATP7B	chr13-52524252-G-A	chr13	52524252	G	A	NM_000053.4	Missense	c.2621C>T	p.Ala874Val	rs121907994	3851	18890	CLNSIG=Conflicting_interpretations_of_pathogenicity	CLNSIGCONF=Pathogenic(6),Uncertain_significance(1)	CLASS=DM	.	28.7	0.783	D	D	M	D	D	P	PS3, PS4, PP1, PP3		-	-			1	0	0	1
WNT10A-related disorders (including Odonto-onycho-dermal dysplasia and Schopf-Schulz-Passarge syndrome)	257980; 224750	WNT10A	chr2-219757800-CGGCGGGCACCGTG-C	chr2	219757800	CGGCGGGCACCGTG	C	NM_025216.3	Frameshift	c.1065_1077del	p.Gly356AlafsTer78	N/A	N/A	N/A	N/A	N/A	.	HC	.	.	.	.	.	.	.	LP	PVS1, PM2		-	-		1			1	1
Xeroderma Pigmentosum, Group C	278720	XPC	chr3-14190332-TG-T	chr3	14190332	TG	T	NM_004628.5	Frameshift	c.2231delC	p.Pro744GlnfsTer23	N/A	N/A	N/A	N/A	N/A	.	HC	.	.	.	.	.	.	.	LP	PVS1, PM2		-	-		1			1	1

## Sheet: CNV
Conditions	OMIM	Genes	Chromosome	Mutation	Individuals (ES)	Individuls (GS_Southern)	Sum(ES + GS_Southern)	Founder mutation
Spinal Muscular Atrophy, Type I	253300	SMN1		SMN1 CN mutation	0	7	7
Hb Beta Chain-Related Hemoglobinopathy (including Beta Thalassemia and Sickle Cell Disease)	613978	HBA1/HBA2		--SEA	0	19	19	Y
Hb Beta Chain-Related Hemoglobinopathy (including Beta Thalassemia and Sickle Cell Disease)	613978	HBA1/HBA2		a3.7_region	0	13	13
Spinal Muscular Atrophy, Type I	253300	SMN1		SMN1 silent mutation	0	2	2
Hb Beta Chain-Related Hemoglobinopathy (including Beta Thalassemia and Sickle Cell Disease)	613978	HBA1/HBA2		a4.2_region	0	2	2
Dihydropyrimidine dehydrogenase deficiency	274270	DPYD	chr1	Exon 12/23 deletion	0	1	1
Usher syndrome, type 3	276902	CLRN1	chr3	Exon 3+4/4 deletion	0	1	1
Rhizomelic chondrodysplasia punctata, type 1	215100	PEX7	chr6	Exon 4+5/10 deletion	0	1	1
Glycine encephalopathy	605899	GLDC	chr9	Exon 23/25 deletion	0	1	1
