# Supplementary material for: Comprehensive analysis of recessive carrier status using exome and genome sequencing data in 1543 Southern Chinese
Source: NPJ Genom Med. 2022 Mar 21;7:23. doi: 10.1038/s41525-022-00287-z (PMC8938515; doi:10.1038/s41525-022-00287-z)
Supplement: Supplementary file 4 — Comparison of genes with differences in carrier frequency in the Southern and Northern Chinese populations [file 41525_2022_287_MOESM4_ESM.xlsx]

## Sheet: summary
	Southern				Northern				Result
Genes	count	portion	upper	lower	count	portion	upper	lower	CI overlap?	z-value	P-value	Statistical significant
ABCC8	#N/A	#N/A	#N/A	#N/A	1	0.00273224	0.0001	0.0175				N/A
ACAD9	3	0.00194426	0.00194426	0.0061	#N/A	#N/A	#N/A	#N/A				N/A
ACADM	1	0.000648088	0.000648088	0.0041	#N/A	#N/A	#N/A	#N/A				N/A
ACADS	2	0.00129618	0.00129618	0.0052	#N/A	#N/A	#N/A	#N/A				N/A
ACADVL	1	0.000648088	0	0.0041	1	0.00273224	0.0001	0.0175	Y	1.1	0.2678	N
ACAT1	4	0.00259235	0.00259235	0.0071	#N/A	#N/A	#N/A	#N/A				N/A
ACSF3	1	0.000648088	0.000648088	0.0041	#N/A	#N/A	#N/A	#N/A				N/A
ADA	1	0.000648088	0.000648088	0.0041	#N/A	#N/A	#N/A	#N/A				N/A
ADGRG1	1	0.000648088	0.000648088	0.0041	#N/A	#N/A	#N/A	#N/A				N/A
AGL	1	0.000648088	0.000648088	0.0041	#N/A	#N/A	#N/A	#N/A				N/A
AGPS	1	0.000648088	0.000648088	0.0041	#N/A	#N/A	#N/A	#N/A				N/A
AGXT	#N/A	#N/A	#N/A	#N/A	1	0.00273224	0.0001	0.0175				N/A
AIRE	4	0.00259235	0.00259235	0.0071	#N/A	#N/A	#N/A	#N/A				N/A
ALDH3A2	1	0.000648088	0.000648088	0.0041	#N/A	#N/A	#N/A	#N/A				N/A
ALDH7A1	2	0.00129618	0.0002	0.0052	1	0.00273224	0.0001	0.0175	Y	0.6236	0.53526	N
ALDOB	2	0.00129618	0.00129618	0.0052	#N/A	#N/A	#N/A	#N/A				N/A
ALG6	1	0.000648088	0.000648088	0.0041	#N/A	#N/A	#N/A	#N/A				N/A
ALMS1	10	0.00648088	0.0033	0.0123	1	0.00273224	0.0001	0.0175	Y	-0.8518	0.39532	N
ALPL	5	0.00324044	0.0012	0.008	2	0.00546448	0.001	0.0218	Y	0.6329	0.5287	N
ARG1	1	0.000648088	0.000648088	0.0041	#N/A	#N/A	#N/A	#N/A				N/A
ARSA	1	0.000648088	0	0.0041	1	0.00273224	0.0001	0.0175	Y	1.1	0.2678	N
ASL	3	0.00194426	0.0005	0.0061	1	0.00273224	0.0001	0.0175	Y	0.2964	0.76418	N
ATM	3	0.00194426	0.00194426	0.0061	#N/A	#N/A	#N/A	#N/A				N/A
ATP7B	26	0.0168503	0.0113	0.025	4	0.010929	0.0035	0.0296	Y	-0.8189	0.41222	N
AUH	1	0.000648088	0.000648088	0.0041	#N/A	#N/A	#N/A	#N/A				N/A
BBS1	1	0.000648088	0.000648088	0.0041	#N/A	#N/A	#N/A	#N/A				N/A
BBS2	1	0.000648088	0.000648088	0.0041	#N/A	#N/A	#N/A	#N/A				N/A
BCS1L	1	0.000648088	0.000648088	0.0041	#N/A	#N/A	#N/A	#N/A				N/A
BLM	6	0.00388853	0.00388853	0.0089	#N/A	#N/A	#N/A	#N/A				N/A
BSND	#N/A	#N/A	#N/A	#N/A	1	0.00273224	0.0001	0.0175				N/A
BTD	#N/A	#N/A	#N/A	#N/A	1	0.00273224	0.0001	0.0175				N/A
CAPN3	2	0.00129618	0.0002	0.0052	2	0.00546448	0.001	0.0218	Y	1.5679	0.11642	N
CDH23	1	0.000648088	0.000648088	0.0041	#N/A	#N/A	#N/A	#N/A				N/A
CEP290	2	0.00129618	0.0002	0.0052	1	0.00273224	0.0001	0.0175	Y	0.6236	0.53526	N
CERKL	2	0.00129618	0.00129618	0.0052	#N/A	#N/A	#N/A	#N/A				N/A
CFTR	12	0.00777706	0.00777706	0.014	#N/A	#N/A	#N/A	#N/A				N/A
CHRNE	2	0.00129618	0.00129618	0.0052	#N/A	#N/A	#N/A	#N/A				N/A
CLN6	1	0.000648088	0.000648088	0.0041	#N/A	#N/A	#N/A	#N/A				N/A
CNGB3	1	0.000648088	0	0.0041	1	0.00273224	0.0001	0.0175	Y	1.1	0.2678	N
COL4A3	1	0.000648088	0.000648088	0.0041	#N/A	#N/A	#N/A	#N/A				N/A
COL7A1	2	0.00129618	0.00129618	0.0052	#N/A	#N/A	#N/A	#N/A				N/A
CPT2	4	0.00259235	0.00259235	0.0071	#N/A	#N/A	#N/A	#N/A				N/A
CRB1	1	0.000648088	0.000648088	0.0041	#N/A	#N/A	#N/A	#N/A				N/A
CTNS	2	0.00129618	0.00129618	0.0052	#N/A	#N/A	#N/A	#N/A				N/A
CYP17A1	2	0.00129618	0.00129618	0.0052	#N/A	#N/A	#N/A	#N/A				N/A
CYP19A1	1	0.000648088	0.000648088	0.0041	#N/A	#N/A	#N/A	#N/A				N/A
CYP1B1	1	0.000648088	0.000648088	0.0041	#N/A	#N/A	#N/A	#N/A				N/A
DBT	#N/A	#N/A	#N/A	#N/A	1	0.00273224	0.0001	0.0175				N/A
DLD	1	0.000648088	0.000648088	0.0041	#N/A	#N/A	#N/A	#N/A				N/A
DNAH5	2	0.00129618	0.0002	0.0052	2	0.00546448	0.001	0.0218	Y	1.5679	0.11642	N
DPYD	2	0.00129618	0.00129618	0.0052	#N/A	#N/A	#N/A	#N/A				N/A
DYSF	1	0.000648088	0	0.0041	1	0.00273224	0.0001	0.0175	Y	1.1	0.2678	N
ELP1	#N/A	#N/A	#N/A	#N/A	1	0.00273224	0.0001	0.0175				N/A
ERCC6	2	0.00129618	0.00129618	0.0052	#N/A	#N/A	#N/A	#N/A				N/A
ERCC8	2	0.00129618	0.0002	0.0052	1	0.00273224	0.0001	0.0175	Y	0.6236	0.53526	N
ETFDH	2	0.00129618	0.0002	0.0052	1	0.00273224	0.0001	0.0175	Y	0.6236	0.53526	N
EVC2	1	0.000648088	0	0.0041	2	0.00546448	0.001	0.0218	Y	2.0913	0.03662	N
EYS	2	0.00129618	0.00129618	0.0052	#N/A	#N/A	#N/A	#N/A				N/A
F11	3	0.00194426	0.0005	0.0061	2	0.00546448	0.001	0.0218	Y	1.1846	0.238	N
F5	#N/A	#N/A	#N/A	#N/A	1	0.00273224	0.0001	0.0175				N/A
FAH	1	0.000648088	0.000648088	0.0041	#N/A	#N/A	#N/A	#N/A				N/A
FAM161A	2	0.00129618	0.00129618	0.0052	#N/A	#N/A	#N/A	#N/A				N/A
FANCA	3	0.00194426	0.00194426	0.0061	#N/A	#N/A	#N/A	#N/A				N/A
FANCC	1	0.000648088	0.000648088	0.0041	#N/A	#N/A	#N/A	#N/A				N/A
FKRP	2	0.00129618	0.00129618	0.0052	#N/A	#N/A	#N/A	#N/A				N/A
FKTN	2	0.00129618	0.00129618	0.0052	#N/A	#N/A	#N/A	#N/A				N/A
G6PC	14	0.00907323	0.00907323	0.0156	#N/A	#N/A	#N/A	#N/A				N/A
GAA	10	0.00648088	0.0033	0.0123	1	0.00273224	0.0001	0.0175	Y	-0.8518	0.39532	N
GALC	24	0.0155541	0.0103	0.0235	13	0.0355191	0.0198	0.0615	Y	2.4908	0.01278	N
GBA	1	0.000648088	0.000648088	0.0041	#N/A	#N/A	#N/A	#N/A				N/A
GCDH	2	0.00129618	0.0002	0.0052	1	0.00273224	0.0001	0.0175	Y	0.6236	0.53526	N
GCSH	1	0.000648088	0.000648088	0.0041	#N/A	#N/A	#N/A	#N/A				N/A
GFM1	1	0.000648088	0.000648088	0.0041	#N/A	#N/A	#N/A	#N/A				N/A
GJB2	369	0.239145	0.2182	0.2613	26	0.0710383	0.0478	0.1036	N	-7.1375	1e-05	Y
GLB1	1	0.000648088	0	0.0041	1	0.00273224	0.0001	0.0175	Y	1.1	0.2678	N
GNE	3	0.00194426	0.00194426	0.0061	#N/A	#N/A	#N/A	#N/A				N/A
GNPTAB	1	0.000648088	0	0.0041	3	0.00819672	0.0021	0.0258	Y	2.8393	0.00452	N
GNPTG	1	0.000648088	0.000648088	0.0041	#N/A	#N/A	#N/A	#N/A				N/A
GRHPR	3	0.00194426	0.0005	0.0061	1	0.00273224	0.0001	0.0175	Y	0.2964	0.76418	N
HAX1	1	0.000648088	0.000648088	0.0041	#N/A	#N/A	#N/A	#N/A				N/A
HBA1	34	0.022035	0.0155	0.031	5	0.0136612	0.0051	0.0335	Y	-1.0181	0.30772	N
HBA2	38	0.0246273	0.0177	0.034	5	0.0136612	0.0051	0.0335	Y	-1.2711	0.20408	N
HBB	17	0.0110175	0.0110175	0.0179	#N/A	#N/A	#N/A	#N/A				N/A
HEXB	1	0.000648088	0.000648088	0.0041	#N/A	#N/A	#N/A	#N/A				N/A
HGD	1	0.000648088	0	0.0041	1	0.00273224	0.0001	0.0175	Y	1.1	0.2678	N
HGSNAT	1	0.000648088	0	0.0041	1	0.00273224	0.0001	0.0175	Y	1.1	0.2678	N
HLCS	4	0.00259235	0.00259235	0.0071	#N/A	#N/A	#N/A	#N/A				N/A
HMGCL	#N/A	#N/A	#N/A	#N/A	2	0.00546448	0.001	0.0218				N/A
HMGCS2	1	0.000648088	0.000648088	0.0041	#N/A	#N/A	#N/A	#N/A				N/A
HOGA1	1	0.000648088	0.000648088	0.0041	#N/A	#N/A	#N/A	#N/A				N/A
HPS1	1	0.000648088	0.000648088	0.0041	#N/A	#N/A	#N/A	#N/A				N/A
HPS3	1	0.000648088	0	0.0041	1	0.00273224	0.0001	0.0175	Y	1.1	0.2678	N
IDUA	2	0.00129618	0.0002	0.0052	1	0.00273224	0.0001	0.0175	Y	0.6236	0.53526	N
IVD	1	0.000648088	0.000648088	0.0041	#N/A	#N/A	#N/A	#N/A				N/A
LAMA3	3	0.00194426	0.00194426	0.0061	#N/A	#N/A	#N/A	#N/A				N/A
LAMB3	3	0.00194426	0.00194426	0.0061	#N/A	#N/A	#N/A	#N/A				N/A
LAMC2	1	0.000648088	0	0.0041	1	0.00273224	0.0001	0.0175	Y	1.1	0.2678	N
LOXHD1	#N/A	#N/A	#N/A	#N/A	2	0.00546448	0.001	0.0218				N/A
MAN2B1	2	0.00129618	0.0002	0.0052	1	0.00273224	0.0001	0.0175	Y	0.6236	0.53526	N
MCCC1	2	0.00129618	0.00129618	0.0052	#N/A	#N/A	#N/A	#N/A				N/A
MCCC2	1	0.000648088	0.000648088	0.0041	#N/A	#N/A	#N/A	#N/A				N/A
MFSD8	1	0.000648088	0.000648088	0.0041	#N/A	#N/A	#N/A	#N/A				N/A
MMAA	1	0.000648088	0.000648088	0.0041	#N/A	#N/A	#N/A	#N/A				N/A
MMACHC	9	0.00583279	0.0028	0.0114	7	0.0191257	0.0084	0.0407	Y	2.5079	0.01208	N
MMUT	12	0.00777706	0.0042	0.014	1	0.00273224	0.0001	0.0175	Y	-1.0551	0.28914	N
MPL	2	0.00129618	0.00129618	0.0052	#N/A	#N/A	#N/A	#N/A				N/A
MPV17	1	0.000648088	0.000648088	0.0041	#N/A	#N/A	#N/A	#N/A				N/A
MTR	1	0.000648088	0.000648088	0.0041	#N/A	#N/A	#N/A	#N/A				N/A
MTTP	#N/A	#N/A	#N/A	#N/A	1	0.00273224	0.0001	0.0175				N/A
MYO7A	1	0.000648088	0.000648088	0.0041	#N/A	#N/A	#N/A	#N/A				N/A
NAGLU	2	0.00129618	0.00129618	0.0052	#N/A	#N/A	#N/A	#N/A				N/A
NEB	2	0.00129618	0.0002	0.0052	1	0.00273224	0.0001	0.0175	Y	0.6236	0.53526	N
NPC1	3	0.00194426	0.0005	0.0061	1	0.00273224	0.0001	0.0175	Y	0.2964	0.76418	N
NPHS1	7	0.00453662	0.00453662	0.0097	#N/A	#N/A	#N/A	#N/A				N/A
NPHS2	2	0.00129618	0.0002	0.0052	1	0.00273224	0.0001	0.0175	Y	0.6236	0.53526	N
PAH	12	0.00777706	0.0042	0.014	9	0.0245902	0.0121	0.0478	Y	2.7725	0.0056	N
PC	1	0.000648088	0.000648088	0.0041	#N/A	#N/A	#N/A	#N/A				N/A
PCCA	1	0.000648088	0.000648088	0.0041	#N/A	#N/A	#N/A	#N/A				N/A
PCCB	2	0.00129618	0.00129618	0.0052	#N/A	#N/A	#N/A	#N/A				N/A
PCDH15	1	0.000648088	0	0.0041	#N/A	#N/A	#N/A	#N/A				N/A
PEX1	4	0.00259235	0.00259235	0.0071	#N/A	#N/A	#N/A	#N/A				N/A
PEX7	1	0.000648088	0.000648088	0.0041	#N/A	#N/A	#N/A	#N/A				N/A
PKHD1	7	0.00453662	0.002	0.0097	3	0.00819672	0.0021	0.0258	Y	0.8721	0.3843	N
PLA2G6	2	0.00129618	0.0002	0.0052	2	0.00546448	0.001	0.0218	Y	1.5679	0.11642	N
PMM2	8	0.00518471	0.0024	0.0106	3	0.00819672	0.0021	0.0258	Y	0.6844	0.4965	N
POLG	20	0.0129618	0.0082	0.0204	4	0.010929	0.0035	0.0296	Y	0.3138	0.75656	N
PPT1	#N/A	#N/A	#N/A	#N/A	1	0.00273224	0.0001	0.0175				N/A
PTS	3	0.00194426	0.0005	0.0061	2	0.00546448	0.001	0.0218	Y	1.1846	0.238	N
PYGM	5	0.00324044	0.00324044	0.008	#N/A	#N/A	#N/A	#N/A				N/A
QDPR	1	0.000648088	0.000648088	0.0041	#N/A	#N/A	#N/A	#N/A				N/A
RAPSN	1	0.000648088	0.000648088	0.0041	#N/A	#N/A	#N/A	#N/A				N/A
RDH12	1	0.000648088	0.000648088	0.0041	#N/A	#N/A	#N/A	#N/A				N/A
RPGRIP1L	1	0.000648088	0.000648088	0.0041	#N/A	#N/A	#N/A	#N/A				N/A
SGCA	1	0.000648088	0.000648088	0.0041	#N/A	#N/A	#N/A	#N/A				N/A
SGSH	#N/A	#N/A	#N/A	#N/A	1	0.00273224	0.0001	0.0175				N/A
SLC12A3	4	0.00259235	0.0008	0.0071	1	0.00273224	0.0001	0.0175	Y	0.0471	0.96012	N
SLC17A5	1	0.000648088	0.000648088	0.0041	#N/A	#N/A	#N/A	#N/A				N/A
SLC22A5	32	0.0207388	0.0144	0.0295	7	0.0191257	0.0084	0.0407	Y	0.1961	0.84148	N
SLC25A13	28	0.0181465	0.0123	0.0264	3	0.00819672	0.0021	0.0258	Y	0.1354	0.17702	N
SLC25A15	2	0.00129618	0.00129618	0.0052	#N/A	#N/A	#N/A	#N/A				N/A
SLC26A2	#N/A	#N/A	#N/A	#N/A	1	0.00273224	0.0001	0.0175				N/A
SLC26A4	27	0.0174984	0.0118	0.0257	13	0.0355191	0.0198	0.0615	Y	2.164	0.03078	N
SLC39A4	2	0.00129618	0.0002	0.0052	1	0.00273224	0.0001	0.0175	Y	0.6236	0.53526	N
SLC4A11	2	0.00129618	0.00129618	0.0052	#N/A	#N/A	#N/A	#N/A				N/A
SLC7A7	1	0.000648088	0.000648088	0.0041	#N/A	#N/A	#N/A	#N/A				N/A
SMARCAL1	1	0.000648088	0.000648088	0.0041	#N/A	#N/A	#N/A	#N/A				N/A
SMN1	9	0.0211	0.0103	0.0411	10	0.0273224	0.0139	0.0513	Y	3.7235	0.0002	N
SMPD1	2	0.00129618	0.0002	0.0052	1	0.00273224	0.0001	0.0175	Y	0.6236	0.53526	N
STAR	1	0.000648088	0	0.0041	1	0.00273224	0.0001	0.0175	Y	1.1	0.2678	N
SUMF1	1	0.000648088	0.000648088	0.0041	#N/A	#N/A	#N/A	#N/A				N/A
TCIRG1	1	0.000648088	0	0.0041	2	0.00546448	0.001	0.0218	Y	2.0913	0.03662	N
TFR2	1	0.000648088	0	0.0041	1	0.00273224	0.0001	0.0175	Y	1.1	0.2678	N
TGM1	1	0.000648088	0.000648088	0.0041	#N/A	#N/A	#N/A	#N/A				N/A
TH	7	0.00453662	0.00453662	0.0097	#N/A	#N/A	#N/A	#N/A				N/A
TPP1	#N/A	#N/A	#N/A	#N/A	1	0.00273224	0.0001	0.0175				N/A
TSFM	1	0.000648088	0.000648088	0.0041	#N/A	#N/A	#N/A	#N/A				N/A
USH2A	18	0.0116656	0.0072	0.0188	4	0.010929	0.0035	0.0296	Y	-0.1187	0.90448	N
VPS13A	#N/A	#N/A	#N/A	#N/A	1	0.00273224	0.0001	0.0175				N/A
VPS13B	1	0.000648088	0	0.0041	1	0.00273224	0.0001	0.0175	Y	1.1	0.2678	N
WNT10A	1	0.000648088	0.000648088	0.0041	#N/A	#N/A	#N/A	#N/A				N/A
XPC	1	0.000648088	0.000648088	0.0041	#N/A	#N/A	#N/A	#N/A				N/A

## Sheet: south
genes	count (n=1543)	portion	CI lower	CI upper
ACAD9	3	0.00194426	0.0005	0.0061
ACADM	1	0.000648088	0	0.0041
ACADS	2	0.00129618	0.0002	0.0052
ACADVL	1	0.000648088	0	0.0041
ACAT1	4	0.00259235	0.0008	0.0071
ACSF3	1	0.000648088	0	0.0041
ADA	1	0.000648088	0	0.0041
ADGRG1	1	0.000648088	0	0.0041
AGL	1	0.000648088	0	0.0041
AGPS	1	0.000648088	0	0.0041
AIRE	4	0.00259235	0.0008	0.0071
ALDH3A2	1	0.000648088	0	0.0041
ALDH7A1	2	0.00129618	0.0002	0.0052
ALDOB	2	0.00129618	0.0002	0.0052
ALG6	1	0.000648088	0	0.0041
ALMS1	10	0.00648088	0.0033	0.0123
ALPL	5	0.00324044	0.0012	0.008
ARG1	1	0.000648088	0	0.0041
ARSA	1	0.000648088	0	0.0041
ASL	3	0.00194426	0.0005	0.0061
ATM	3	0.00194426	0.0005	0.0061
ATP7B	26	0.0168503	0.0113	0.025
AUH	1	0.000648088	0	0.0041
BBS1	1	0.000648088	0	0.0041
BBS2	1	0.000648088	0	0.0041
BCS1L	1	0.000648088	0	0.0041
BLM	6	0.00388853	0.001	0.0089
CAPN3	2	0.00129618	0.0002	0.0052
CDH23	1	0.000648088	0	0.0041
CEP290	2	0.00129618	0.0002	0.0052
CERKL	2	0.00129618	0.0002	0.0052
CFTR	12	0.00777706	0.0042	0.014
CHRNE	2	0.00129618	0.0002	0.0052
CLN6	1	0.000648088	0	0.0041
CNGB3	1	0.000648088	0	0.0041
COL4A3	1	0.000648088	0	0.0041
COL7A1	2	0.00129618	0.0002	0.0052
CPT2	4	0.00259235	0.0008	0.0071
CRB1	1	0.000648088	0	0.0041
CTNS	2	0.00129618	0.0002	0.0052
CYP17A1	2	0.00129618	0.0002	0.0052
CYP19A1	1	0.000648088	0	0.0041
CYP1B1	1	0.000648088	0	0.0041
DLD	1	0.000648088	0	0.0041
DNAH5	2	0.00129618	0.0002	0.0052
DPYD	2	0.00129618	0.0002	0.0052
DYSF	1	0.000648088	0	0.0041
ERCC6	2	0.00129618	0.0002	0.0052
ERCC8	2	0.00129618	0.0002	0.0052
ETFDH	2	0.00129618	0.0002	0.0052
EVC2	1	0.000648088	0	0.0041
EYS	2	0.00129618	0.0002	0.0052
F11	3	0.00194426	0.0005	0.0061
FAH	1	0.000648088	0	0.0041
FAM161A	2	0.00129618	0.0002	0.0052
FANCA	3	0.00194426	0.0005	0.0061
FANCC	1	0.000648088	0	0.0041
FKRP	2	0.00129618	0.0002	0.0052
FKTN	2	0.00129618	0.0002	0.0052
G6PC	14	0.00907323	0.0052	0.0156
GAA	10	0.00648088	0.0033	0.0123
GALC	24	0.0155541	0.0103	0.0235
GBA	1	0.000648088	0	0.0041
GCDH	2	0.00129618	0.0002	0.0052
GCSH	1	0.000648088	0	0.0041
GFM1	1	0.000648088	0	0.0041
GJB2	369	0.239145	0.2182	0.2613
GLB1	1	0.000648088	0	0.0041
GNE	3	0.00194426	0.0005	0.0061
GNPTAB	1	0.000648088	0	0.0041
GNPTG	1	0.000648088	0	0.0041
GRHPR	3	0.00194426	0.0005	0.0061
HAX1	1	0.000648088	0	0.0041
HBA1	34	0.022035	0.0155	0.031
HBA2	38	0.0246273	0.0177	0.034
HBB	17	0.0110175	0.0066	0.0179
HEXB	1	0.000648088	0	0.0041
HGD	1	0.000648088	0	0.0041
HGSNAT	1	0.000648088	0	0.0041
HLCS	4	0.00259235	0.0008	0.0071
HMGCS2	1	0.000648088	0	0.0041
HOGA1	1	0.000648088	0	0.0041
HPS1	1	0.000648088	0	0.0041
HPS3	1	0.000648088	0	0.0041
IDUA	2	0.00129618	0.0002	0.0052
IVD	1	0.000648088	0	0.0041
LAMA3	3	0.00194426	0.0005	0.0061
LAMB3	3	0.00194426	0.0005	0.0061
LAMC2	1	0.000648088	0	0.0041
MAN2B1	2	0.00129618	0.0002	0.0052
MCCC1	2	0.00129618	0.0002	0.0052
MCCC2	1	0.000648088	0	0.0041
MFSD8	1	0.000648088	0	0.0041
MMAA	1	0.000648088	0	0.0041
MMACHC	9	0.00583279	0.0028	0.0114
MMUT	12	0.00777706	0.0042	0.014
MPL	2	0.00129618	0.0002	0.0052
MPV17	1	0.000648088	0	0.0041
MTR	1	0.000648088	0	0.0041
MYO7A	1	0.000648088	0	0.0041
NAGLU	2	0.00129618	0.0002	0.0052
NEB	2	0.00129618	0.0002	0.0052
NPC1	3	0.00194426	0.0005	0.0061
NPHS1	7	0.00453662	0.002	0.0097
NPHS2	2	0.00129618	0.0002	0.0052
PAH	12	0.00777706	0.0042	0.014
PC	1	0.000648088	0	0.0041
PCCA	1	0.000648088	0	0.0041
PCCB	2	0.00129618	0.0002	0.0052
PCDH15	1	0.000648088	0	0.0041
PEX1	4	0.00259235	0.0008	0.0071
PEX7	1	0.000648088	0	0.0041
PKHD1	7	0.00453662	0.002	0.0097
PLA2G6	2	0.00129618	0.0002	0.0052
PMM2	8	0.00518471	0.0024	0.0106
POLG	20	0.0129618	0.0082	0.0204
PTS	3	0.00194426	0.0005	0.0061
PYGM	5	0.00324044	0.0012	0.008
QDPR	1	0.000648088	0	0.0041
RAPSN	1	0.000648088	0	0.0041
RDH12	1	0.000648088	0	0.0041
RPGRIP1L	1	0.000648088	0	0.0041
SGCA	1	0.000648088	0	0.0041
SLC12A3	4	0.00259235	0.0008	0.0071
SLC17A5	1	0.000648088	0	0.0041
SLC22A5	32	0.0207388	0.0144	0.0295
SLC25A13	28	0.0181465	0.0123	0.0264
SLC25A15	2	0.00129618	0.0002	0.0052
SLC26A4	27	0.0174984	0.0118	0.0257
SLC39A4	2	0.00129618	0.0002	0.0052
SLC4A11	2	0.00129618	0.0002	0.0052
SLC7A7	1	0.000648088	0	0.0041
SMARCAL1	1	0.000648088	0	0.0041
SMN1	9	0.0211	0.0103	0.0411
SMPD1	2	0.00129618	0.0002	0.0052
STAR	1	0.000648088	0	0.0041
SUMF1	1	0.000648088	0	0.0041
TCIRG1	1	0.000648088	0	0.0041
TFR2	1	0.000648088	0	0.0041
TGM1	1	0.000648088	0	0.0041
TH	7	0.00453662	0.002	0.0097
TSFM	1	0.000648088	0	0.0041
USH2A	18	0.0116656	0.0072	0.0188
VPS13B	1	0.000648088	0	0.0041
WNT10A	1	0.000648088	0	0.0041
XPC	1	0.000648088	0	0.0041

## Sheet: north
genes	count (n=366)	portion	CI lower	CI upper
ABCC8	1	0.00273224	0.0001	0.0175
ACADVL	1	0.00273224	0.0001	0.0175
AGXT	1	0.00273224	0.0001	0.0175
ALDH7A1	1	0.00273224	0.0001	0.0175
ALMS1	1	0.00273224	0.0001	0.0175
ALPL	2	0.00546448	0.001	0.0218
ARSA	1	0.00273224	0.0001	0.0175
ASL	1	0.00273224	0.0001	0.0175
ATP7B	4	0.010929	0.0035	0.0296
BSND	1	0.00273224	0.0001	0.0175
BTD	1	0.00273224	0.0001	0.0175
CAPN3	2	0.00546448	0.001	0.0218
CEP290	1	0.00273224	0.0001	0.0175
CNGB3	1	0.00273224	0.0001	0.0175
DBT	1	0.00273224	0.0001	0.0175
DNAH5	2	0.00546448	0.001	0.0218
DYSF	1	0.00273224	0.0001	0.0175
ELP1	1	0.00273224	0.0001	0.0175
ERCC8	1	0.00273224	0.0001	0.0175
ETFDH	1	0.00273224	0.0001	0.0175
EVC2	2	0.00546448	0.001	0.0218
F11	2	0.00546448	0.001	0.0218
F5	1	0.00273224	0.0001	0.0175
GAA	1	0.00273224	0.0001	0.0175
GALC	13	0.0355191	0.0198	0.0615
GCDH	1	0.00273224	0.0001	0.0175
GJB2	26	0.0710383	0.0478	0.1036
GLB1	1	0.00273224	0.0001	0.0175
GNPTAB	3	0.00819672	0.0021	0.0258
GRHPR	1	0.00273224	0.0001	0.0175
HBA1	5	0.0136612	0.0051	0.0335
HBA2	5	0.0136612	0.0051	0.0335
HGD	1	0.00273224	0.0001	0.0175
HGSNAT	1	0.00273224	0.0001	0.0175
HMGCL	2	0.00546448	0.001	0.0218
HPS3	1	0.00273224	0.0001	0.0175
IDUA	1	0.00273224	0.0001	0.0175
LAMC2	1	0.00273224	0.0001	0.0175
LOXHD1	2	0.00546448	0.001	0.0218
MAN2B1	1	0.00273224	0.0001	0.0175
MMACHC	7	0.0191257	0.0084	0.0407
MMUT	1	0.00273224	0.0001	0.0175
MTTP	1	0.00273224	0.0001	0.0175
NEB	1	0.00273224	0.0001	0.0175
NPC1	1	0.00273224	0.0001	0.0175
NPHS2	1	0.00273224	0.0001	0.0175
PAH	9	0.0245902	0.0121	0.0478
PKHD1	3	0.00819672	0.0021	0.0258
PLA2G6	2	0.00546448	0.001	0.0218
PMM2	3	0.00819672	0.0021	0.0258
POLG	4	0.010929	0.0035	0.0296
PPT1	1	0.00273224	0.0001	0.0175
PTS	2	0.00546448	0.001	0.0218
SGSH	1	0.00273224	0.0001	0.0175
SLC12A3	1	0.00273224	0.0001	0.0175
SLC22A5	7	0.0191257	0.0084	0.0407
SLC25A13	3	0.00819672	0.0021	0.0258
SLC26A2	1	0.00273224	0.0001	0.0175
SLC26A4	13	0.0355191	0.0198	0.0615
SLC39A4	1	0.00273224	0.0001	0.0175
SMN1	10	0.0273224	0.0139	0.0513
SMPD1	1	0.00273224	0.0001	0.0175
STAR	1	0.00273224	0.0001	0.0175
TCIRG1	2	0.00546448	0.001	0.0218
TFR2	1	0.00273224	0.0001	0.0175
TPP1	1	0.00273224	0.0001	0.0175
USH2A	4	0.010929	0.0035	0.0296
VPS13A	1	0.00273224	0.0001	0.0175
VPS13B	1	0.00273224	0.0001	0.0175
